# Supplementary material for: Tris[4-(dimethyl­amino)­pyridinium][(bis-μ-dichlorido)-deca­aqua­dichlorido­dineodymium(III)] penta­chloride dihydrate
Source: Acta Crystallogr Sect E Struct Rep Online. 2012 Oct 10;68(Pt 11):m1342–3. doi: 10.1107/S1600536812041724 (PMC3515105; doi:10.1107/S1600536812041724)
Supplement: Supplementary file 1 [file e-68-m1342-sup1.cif]

##############################################################################
#                                                                            #
# This CIF contains the data in a paper accepted for publication in          #
# Acta Crystallographica Section E. It conforms to the requirements of       #
# Notes for Authors for Acta Crystallographica Section E, and has been       #
# peer reviewed under the auspices of the IUCr Commission on Journals.       #
#                                                                            #
# Full details of the Crystallographic Information File format               #
# are given in the paper "The Crystallographic Information File (CIF):       #
# a New Standard Archive File for Crystallography" by S. R. Hall, F. H.      #
# Allen and I. D. Brown [Acta Cryst. (1991), A47, 655-685].                  #
#                                                                            #
# The current version of the core CIF dictionary is obtainable from          #
# ftp://ftp.iucr.org/pub/cif_core.dic.                                       #
#                                                                            #
# Software is freely available for graphical display of the structure(s)     #
# in this CIF. For information consult the CIF software page                 #
# http://www.iucr.org/resources/cif/software.                                #
#                                                                            #
# This file may be used for bona fide research purposes within the           #
# scientific community so long as proper attribution is given to the journal # 
# article from which it was obtained.                                        #
#                                                                            #
##############################################################################
data_I
_audit_creation_method     SHELXL-97
_chemical_name_systematic
;
Tris[4-(dimethylamino)pyridinium][(bis-\m-dichlorido)-decaaqua\
dichloridodineodymium(III)] pentachloride dihydrate
;
_chemical_name_common     ?
_chemical_formula_moiety     'Cl4 H20 Nd2 O10, 3(C7 H11 N2), 5(Cl), 2(H2 O)'
_chemical_formula_sum     'C21 H57 Cl9 N6 Nd2 O12'
_chemical_formula_iupac     '(C7 H11 N2)3 [Nd2 Cl4 (H2 O)10] Cl5 , 2H2 O'
_chemical_formula_weight     1193.26
_chemical_melting_point     ?
_symmetry_cell_setting     triclinic
_symmetry_space_group_name_H-M     'P -1'
_symmetry_space_group_name_Hall     '-P 1'
loop_
    _symmetry_equiv_pos_site_id
    _symmetry_equiv_pos_as_xyz
    1 x,y,z
    2 -x,-y,-z
_cell_length_a     9.5172(4)
_cell_length_b     10.7739(5)
_cell_length_c     11.9976(5)
_cell_angle_alpha     74.855(4)
_cell_angle_beta     69.780(4)
_cell_angle_gamma     85.075(4)
_cell_volume     1114.28(8)
_cell_formula_units_Z     1
_cell_measurement_reflns_used     15563
_cell_measurement_theta_min     2.99
_cell_measurement_theta_max     28.45
_cell_measurement_temperature     180(2)
_exptl_crystal_description     platelet
_exptl_crystal_colour     colourless
_exptl_crystal_size_max     0.36
_exptl_crystal_size_mid     0.22
_exptl_crystal_size_min     0.162
_exptl_crystal_density_diffrn     1.778
_exptl_crystal_density_meas     ?
_exptl_crystal_density_method     'not measured'
_exptl_crystal_F_000     594
_exptl_absorpt_coefficient_mu     2.898
_exptl_absorpt_correction_type     multi-scan
_exptl_absorpt_process_details
;
(CrysAlis PRO; Agilent, 2011)
;
_exptl_absorpt_correction_T_min     0.475
_exptl_absorpt_correction_T_max     0.633
_exptl_special_details     ?
_diffrn_ambient_temperature     180(2)
_diffrn_radiation_type     MoK\a
_diffrn_radiation_wavelength     0.71073
_diffrn_radiation_source     'fine-focus sealed tube'
_diffrn_radiation_monochromator     graphite
_diffrn_measurement_device_type     'Agilent Xcalibur Sapphire1'
_diffrn_measurement_method     '\w scans'
_diffrn_detector_area_resol_mean     8.2632
_diffrn_reflns_number     23060
_diffrn_reflns_av_R_equivalents     0.0342
_diffrn_reflns_av_sigmaI/netI     0.0234
_diffrn_reflns_theta_min     3.00
_diffrn_reflns_theta_max     26.37
_diffrn_reflns_theta_full     26.37
_diffrn_measured_fraction_theta_max     0.999
_diffrn_measured_fraction_theta_full     0.999
_diffrn_reflns_limit_h_min     -11
_diffrn_reflns_limit_h_max     11
_diffrn_reflns_limit_k_min     -13
_diffrn_reflns_limit_k_max     13
_diffrn_reflns_limit_l_min     -14
_diffrn_reflns_limit_l_max     14
_diffrn_standards_number     ?
_diffrn_standards_interval_count     ?
_diffrn_standards_interval_time     ?
_diffrn_standards_decay_%     ?
_refine_special_details
;
 Refinement of F^2^ against ALL reflections.  The weighted R-factor wR and
 goodness of fit S are based on F^2^, conventional R-factors R are based
 on F, with F set to zero for negative F^2^. The threshold expression of
 F^2^ > 2sigma(F^2^) is used only for calculating R-factors(gt) etc. and is
 not relevant to the choice of reflections for refinement.  R-factors based
 on F^2^ are statistically about twice as large as those based on F, and R-
 factors based on ALL data will be even larger.
;
_reflns_number_total     4551
_reflns_number_gt     4088
_reflns_threshold_expression     I>2\s(I)
_refine_ls_structure_factor_coef     Fsqd
_refine_ls_matrix_type     full
_refine_ls_R_factor_all     0.0356
_refine_ls_R_factor_gt     0.0289
_refine_ls_wR_factor_gt     0.0633
_refine_ls_wR_factor_ref     0.0676
_refine_ls_goodness_of_fit_ref     1.111
_refine_ls_restrained_S_all     1.111
_refine_ls_number_reflns     4551
_refine_ls_number_parameters     210
_refine_ls_number_restraints     0
_refine_ls_hydrogen_treatment     constr
_refine_ls_weighting_scheme     calc
_refine_ls_weighting_details
         'calc w=1/[\s^2^(Fo^2^)+(0.0222P)^2^+2.5244P] where P=(Fo^2^+2Fc^2^)/3'
_atom_sites_solution_hydrogens     geom
_atom_sites_solution_primary     direct
_atom_sites_solution_secondary     difmap
_refine_ls_shift/su_max     0.000
_refine_ls_shift/su_mean     0.000
_refine_diff_density_max     0.953
_refine_diff_density_min     -1.759
_refine_ls_extinction_method     none
_refine_ls_extinction_coef     ?
loop_
    _atom_type_symbol
    _atom_type_description
    _atom_type_scat_dispersion_real
    _atom_type_scat_dispersion_imag
    _atom_type_scat_source
    'C' 'C' 0.0033 0.0016
                         'International Tables Vol C Tables 4.2.6.8 and 6.1.1.4'
    'H' 'H' 0.0000 0.0000
                         'International Tables Vol C Tables 4.2.6.8 and 6.1.1.4'
    'Cl' 'Cl' 0.1484 0.1585
                         'International Tables Vol C Tables 4.2.6.8 and 6.1.1.4'
    'N' 'N' 0.0061 0.0033
                         'International Tables Vol C Tables 4.2.6.8 and 6.1.1.4'
    'Nd' 'Nd' -0.1943 3.0179
                         'International Tables Vol C Tables 4.2.6.8 and 6.1.1.4'
    'O' 'O' 0.0106 0.0060
                         'International Tables Vol C Tables 4.2.6.8 and 6.1.1.4'
_computing_data_collection     'CrysAlisPro (Agilent, 2011)'
_computing_cell_refinement     'CrysAlisPro (Agilent, 2011)'
_computing_data_reduction     'CrysAlisPro (Agilent, 2011)'
_computing_structure_solution     'SIR92 (Altomare <i>et al.</i>, 1993)'
_computing_structure_refinement     'SHELXL97 (Sheldrick, 2008)'
_computing_molecular_graphics
   'ORTEPIII (Burnett & Johnson, 1996) and ORTEP-3 for Windows (Farrugia, 2012)'
_computing_publication_material     'SHELXL97 (Sheldrick, 2008)'
loop_
    _atom_site_type_symbol
    _atom_site_label
    _atom_site_fract_x
    _atom_site_fract_y
    _atom_site_fract_z
    _atom_site_U_iso_or_equiv
    _atom_site_thermal_displace_type
    _atom_site_calc_flag
    _atom_site_refinement_flags
    _atom_site_occupancy
    _atom_site_disorder_assembly
    _atom_site_disorder_group
    Nd Nd1 0.48488(2) 0.51184(2) 0.18894(2) 0.02760(10)
                                                      Uani d . 1.000 . .
    Cl Cl1 0.49345(10) 0.66402(8) -0.04455(7) 0.0285(3) Uani d . 1.000 . .
    Cl Cl11 0.79337(11) 0.51474(10) 0.06963(10) 0.0421(3) Uani d . 1.000 . .
    O O11 0.2356(3) 0.4935(3) 0.1820(3) 0.0523(10) Uani d . 1.000 . .
    O O12 0.4711(4) 0.7381(3) 0.1875(3) 0.0550(12) Uani d . 1.000 . .
    O O13 0.2865(6) 0.5264(5) 0.3836(3) 0.111(2) Uani d . 1.000 . .
    O O14 0.5955(5) 0.5337(3) 0.3421(3) 0.0655(13) Uani d . 1.000 . .
    O O15 0.4930(4) 0.2980(3) 0.3127(2) 0.0432(9) Uani d . 1.000 . .
    N N31 -0.00665(19) -0.11195(8) 1.07329(14) 0.0521(19) Uani d GP 0.500 A -1
    N N32 0.0280(4) 0.25416(14) 0.8530(3) 0.0521(19) Uani d GP 0.500 A -1
    C C31 0.00000 0.00000 1.00000 0.0413(12) Uani d SG 1.000 . .
    C C32 0.14423(11) 0.0583(2) 0.9163(3) 0.0413(12) Uani d GP 0.500 A -1
    C C33 0.1501(3) 0.1728(2) 0.8432(3) 0.0413(12) Uani d GP 0.500 A -1
    C C34 -0.1136(3) 0.20203(19) 0.9333(4) 0.0413(12) Uani d GP 0.500 A -1
    C C35 -0.12188(16) 0.08640(17) 1.0072(3) 0.0413(12) Uani d GP 0.500 A -1
    C C36 -0.1501(3) -0.1736(2) 1.1571(3) 0.098(5) Uani d GP 0.500 A -1
    C C37 0.1136(3) -0.20276(19) 1.0670(4) 0.098(5) Uani d GP 0.500 A -1
    N N11 0.9754(4) -0.0990(4) 0.3994(4) 0.0544(14) Uani d . 1.000 . .
    N N12 1.0009(6) 0.2582(4) 0.1682(4) 0.0614(18) Uani d . 1.000 . .
    C C11 0.9844(4) 0.0171(4) 0.3236(4) 0.0362(12) Uani d . 1.000 . .
    C C12 1.1192(5) 0.0674(5) 0.2318(4) 0.0488(16) Uani d . 1.000 . .
    C C13 1.1231(6) 0.1873(5) 0.1574(4) 0.0572(17) Uani d . 1.000 . .
    C C14 0.8722(7) 0.2147(5) 0.2527(6) 0.068(2) Uani d . 1.000 . .
    C C15 0.8601(5) 0.0985(5) 0.3294(5) 0.0567(17) Uani d . 1.000 . .
    C C16 0.8358(7) -0.1516(6) 0.4911(6) 0.083(2) Uani d . 1.000 . .
    C C17 1.1055(7) -0.1817(6) 0.3913(7) 0.088(3) Uani d . 1.000 . .
    Cl Cl3 0.51832(13) 0.21187(10) 0.57337(9) 0.0429(3) Uani d . 1.000 . .
    Cl Cl4 0.07818(14) 0.49945(15) 0.64240(11) 0.0727(5) Uani d . 1.000 . .
    Cl Cl6 0.50000 0.00000 0.00000 0.0420(5) Uani d S 1.000 . .
    O O1W 0.5008(5) 0.0727(3) 0.2546(3) 0.0672(13) Uani d . 1.000 . .
    H H111 0.14610 0.49370 0.23020 0.0790 Uiso d R 1.000 . .
    H H112 0.23500 0.49450 0.11120 0.0790 Uiso d R 1.000 . .
    H H121 0.48380 0.80390 0.12760 0.0820 Uiso d R 1.000 . .
    H H122 0.46940 0.76020 0.25090 0.0820 Uiso d R 1.000 . .
    H H131 0.23040 0.55930 0.34170 0.1670 Uiso d R 1.000 . .
    H H132 0.23300 0.51220 0.45890 0.1670 Uiso d R 1.000 . .
    H H141 0.55620 0.47610 0.40730 0.0980 Uiso d R 1.000 . .
    H H142 0.68760 0.51610 0.31140 0.0980 Uiso d R 1.000 . .
    H H151 0.50200 0.22980 0.28800 0.0650 Uiso d R 1.000 . .
    H H152 0.50060 0.28000 0.38360 0.0650 Uiso d R 1.000 . .
    H H32 0.23430 0.01240 0.91520 0.0490 Uiso c RP 0.500 A -1
    H H32A 0.03790 0.33510 0.81110 0.0620 Uiso c RP 0.500 A -1
    H H33 0.24240 0.20160 0.78040 0.0490 Uiso c RP 0.500 A -1
    H H34 -0.20210 0.25030 0.93380 0.0490 Uiso c RP 0.500 A -1
    H H35 -0.21530 0.05930 1.06910 0.0490 Uiso c RP 0.500 A -1
    H H36A -0.13100 -0.25800 1.20490 0.1460 Uiso c RP 0.500 A -1
    H H36B -0.21150 -0.18420 1.10930 0.1460 Uiso c RP 0.500 A -1
    H H36C -0.20330 -0.11950 1.21270 0.1460 Uiso c RP 0.500 A -1
    H H37A 0.07940 -0.28050 1.13340 0.1460 Uiso c RP 0.500 A -1
    H H37B 0.19810 -0.16470 1.07540 0.1460 Uiso c RP 0.500 A -1
    H H37C 0.14530 -0.22520 0.98780 0.1460 Uiso c RP 0.500 A -1
    H H12 1.00550 0.33520 0.11860 0.0740 Uiso c R 1.000 . .
    H H12A 1.20780 0.01730 0.22180 0.0590 Uiso c R 1.000 . .
    H H13 1.21510 0.22070 0.09680 0.0690 Uiso c R 1.000 . .
    H H14 0.78600 0.26750 0.25900 0.0820 Uiso c R 1.000 . .
    H H15 0.76560 0.07030 0.38910 0.0680 Uiso c R 1.000 . .
    H H16A 0.78800 -0.08910 0.53910 0.1240 Uiso c R 1.000 . .
    H H16B 0.85550 -0.23100 0.54560 0.1240 Uiso c R 1.000 . .
    H H16C 0.76920 -0.17030 0.45080 0.1240 Uiso c R 1.000 . .
    H H17A 1.14130 -0.20270 0.31140 0.1320 Uiso c R 1.000 . .
    H H17B 1.07790 -0.26110 0.45660 0.1320 Uiso c R 1.000 . .
    H H17C 1.18490 -0.13720 0.40040 0.1320 Uiso c R 1.000 . .
    H H11W 0.49450 -0.00300 0.30050 0.1000 Uiso d R 1.000 . .
    H H12W 0.50320 0.06830 0.18430 0.1000 Uiso d R 1.000 . .
loop_
    _atom_site_aniso_label
    _atom_site_aniso_U_11
    _atom_site_aniso_U_22
    _atom_site_aniso_U_33
    _atom_site_aniso_U_12
    _atom_site_aniso_U_13
    _atom_site_aniso_U_23
    Nd1 0.04100(10)
                  0.02170(10)
                            0.01700(10)
                                      0.00170(10)
                                                -0.00770(10)
                                                           -0.00300(10)
    Cl1 0.0433(5) 0.0198(4) 0.0207(4) 0.0021(3) -0.0107(3) -0.0029(3)
    Cl11 0.0362(5) 0.0397(5) 0.0472(6) -0.0027(4) -0.0187(4) 0.0017(4)
    O11 0.0269(15) 0.070(2) 0.0489(18) 0.0026(14) 0.0025(13) -0.0175(16)
    O12 0.114(3) 0.0252(14) 0.0345(16) 0.0054(16) -0.0362(18) -0.0082(12)
    O13 0.150(5) 0.107(4) 0.0282(19) 0.053(3) 0.013(2) -0.011(2)
    O14 0.118(3) 0.0475(19) 0.0464(19) 0.008(2) -0.049(2) -0.0110(15)
    O15 0.075(2) 0.0263(14) 0.0281(14) -0.0017(14) -0.0222(14) 0.0009(11)
    N31 0.061(4) 0.033(3) 0.056(3) -0.002(3) -0.021(3) 0.002(2)
    N32 0.061(4) 0.033(3) 0.056(3) -0.002(3) -0.021(3) 0.002(2)
    C31 0.031(2) 0.041(2) 0.047(2) 0.0040(17) -0.0102(17) -0.0080(18)
    C32 0.031(2) 0.041(2) 0.047(2) 0.0040(17) -0.0102(17) -0.0080(18)
    C33 0.031(2) 0.041(2) 0.047(2) 0.0040(17) -0.0102(17) -0.0080(18)
    C34 0.031(2) 0.041(2) 0.047(2) 0.0040(17) -0.0102(17) -0.0080(18)
    C35 0.031(2) 0.041(2) 0.047(2) 0.0040(17) -0.0102(17) -0.0080(18)
    C36 0.091(8) 0.081(8) 0.096(9) 0.004(6) -0.028(7) 0.014(7)
    C37 0.091(8) 0.081(8) 0.096(9) 0.004(6) -0.028(7) 0.014(7)
    N11 0.050(2) 0.044(2) 0.060(3) -0.0031(18) -0.0208(19) 0.0069(19)
    N12 0.093(4) 0.035(2) 0.064(3) -0.006(2) -0.042(3) -0.0022(19)
    C11 0.035(2) 0.033(2) 0.037(2) -0.0004(16) -0.0106(17) -0.0046(17)
    C12 0.034(2) 0.054(3) 0.051(3) -0.001(2) -0.008(2) -0.009(2)
    C13 0.061(3) 0.060(3) 0.043(3) -0.027(3) -0.009(2) -0.003(2)
    C14 0.073(4) 0.048(3) 0.080(4) 0.024(3) -0.030(3) -0.013(3)
    C15 0.041(3) 0.056(3) 0.060(3) 0.012(2) -0.009(2) -0.007(2)
    C16 0.074(4) 0.084(4) 0.066(4) -0.033(3) -0.018(3) 0.024(3)
    C17 0.081(4) 0.056(4) 0.117(6) 0.021(3) -0.047(4) 0.008(4)
    Cl3 0.0650(7) 0.0375(5) 0.0298(5) 0.0030(5) -0.0210(5) -0.0083(4)
    Cl4 0.0507(7) 0.0898(10) 0.0383(6) 0.0214(7) 0.0100(5) 0.0094(6)
    Cl6 0.0588(9) 0.0270(7) 0.0404(8) -0.0014(6) -0.0198(7) -0.0040(6)
    O1W 0.128(3) 0.0297(16) 0.050(2) 0.0021(19) -0.042(2) -0.0041(14)
_geom_special_details
;
 Bond distances, angles etc. have been calculated using the
 rounded fractional coordinates. All su's are estimated
 from the variances of the (full) variance-covariance matrix.
 The cell esds are taken into account in the estimation of
 distances, angles and torsion angles
;
loop_
    _geom_bond_atom_site_label_1
    _geom_bond_atom_site_label_2
    _geom_bond_site_symmetry_1
    _geom_bond_site_symmetry_2
    _geom_bond_distance
    _geom_bond_publ_flag
    Nd1 Cl1 . . 2.8298(8) no
    Nd1 Cl11 . . 2.7852(11) no
    Nd1 O11 . . 2.429(3) no
    Nd1 O12 . . 2.426(3) no
    Nd1 O13 . . 2.477(4) no
    Nd1 O14 . . 2.479(4) no
    Nd1 O15 . . 2.404(3) no
    Nd1 Cl1 . 2_665 2.8345(9) no
    O11 H111 . . 0.8500 no
    O11 H112 . . 0.8500 no
    O12 H121 . . 0.8500 no
    O12 H122 . . 0.8500 no
    O13 H131 . . 0.8500 no
    O13 H132 . . 0.8500 no
    O14 H141 . . 0.8500 no
    O14 H142 . . 0.8500 no
    O15 H151 . . 0.8500 no
    O15 H152 . . 0.8500 no
    N31 C31 . . 1.2855(12) no
    N31 C36 . . 1.474(4) no
    N31 C37 . . 1.435(3) no
    N32 C33 . . 1.385(4) no
    N32 C34 . . 1.418(5) no
    O1W H12W . . 0.8500 no
    O1W H11W . . 0.8500 no
    N32 H32A . . 0.8800 no
    N11 C11 . . 1.330(6) no
    N11 C17 . . 1.452(8) no
    N11 C16 . . 1.446(8) no
    N12 C13 . . 1.322(8) no
    N12 C14 . . 1.319(9) no
    N12 H12 . . 0.8800 no
    C31 C35 . 2_557 1.417(2) no
    C31 C32 . 2_557 1.467(2) no
    C31 C35 . . 1.417(2) no
    C31 C32 . . 1.467(2) no
    C32 C33 . . 1.306(4) no
    C34 C35 . . 1.318(4) no
    C32 H32 . . 0.9500 no
    C33 H33 . . 0.9500 no
    C34 H34 . . 0.9500 no
    C35 H35 . . 0.9500 no
    C36 H36B . . 0.9800 no
    C36 H36C . . 0.9800 no
    C36 H36A . . 0.9800 no
    C37 H37A . . 0.9800 no
    C37 H37B . . 0.9800 no
    C37 H37C . . 0.9800 no
    C11 C15 . . 1.404(7) no
    C11 C12 . . 1.408(6) no
    C12 C13 . . 1.360(7) no
    C14 C15 . . 1.333(8) no
    C12 H12A . . 0.9500 no
    C13 H13 . . 0.9500 no
    C14 H14 . . 0.9500 no
    C15 H15 . . 0.9500 no
    C16 H16B . . 0.9800 no
    C16 H16C . . 0.9800 no
    C16 H16A . . 0.9800 no
    C17 H17C . . 0.9800 no
    C17 H17A . . 0.9800 no
    C17 H17B . . 0.9800 no
loop_
    _geom_angle_atom_site_label_1
    _geom_angle_atom_site_label_2
    _geom_angle_atom_site_label_3
    _geom_angle_site_symmetry_1
    _geom_angle_site_symmetry_2
    _geom_angle_site_symmetry_3
    _geom_angle
    _geom_angle_publ_flag
    Cl1 Nd1 Cl11 . . . 81.28(3) no
    Cl1 Nd1 O11 . . . 74.96(8) no
    Cl1 Nd1 O12 . . . 69.82(8) no
    Cl1 Nd1 O13 . . . 124.05(12) no
    Cl1 Nd1 O14 . . . 134.06(8) no
    Cl1 Nd1 O15 . . . 146.10(7) no
    Cl1 Nd1 Cl1 . . 2_665 74.27(2) no
    Cl11 Nd1 O11 . . . 148.14(8) no
    Cl11 Nd1 O12 . . . 94.54(9) no
    Cl11 Nd1 O13 . . . 144.01(13) no
    Cl11 Nd1 O14 . . . 74.88(10) no
    Cl11 Nd1 O15 . . . 91.79(9) no
    Cl1 Nd1 Cl11 2_665 . . 79.91(3) no
    O11 Nd1 O12 . . . 96.80(12) no
    O11 Nd1 O13 . . . 67.84(15) no
    O11 Nd1 O14 . . . 136.94(12) no
    O11 Nd1 O15 . . . 96.19(12) no
    Cl1 Nd1 O11 2_665 . . 73.49(8) no
    O12 Nd1 O13 . . . 74.71(15) no
    O12 Nd1 O14 . . . 73.57(12) no
    O12 Nd1 O15 . . . 144.06(10) no
    Cl1 Nd1 O12 2_665 . . 144.08(8) no
    O13 Nd1 O14 . . . 69.15(16) no
    O13 Nd1 O15 . . . 79.52(14) no
    Cl1 Nd1 O13 2_665 . . 128.31(13) no
    O14 Nd1 O15 . . . 74.08(11) no
    Cl1 Nd1 O14 2_665 . . 136.47(9) no
    Cl1 Nd1 O15 2_665 . . 71.85(7) no
    Nd1 Cl1 Nd1 . . 2_665 105.74(3) no
    Nd1 O11 H111 . . . 137.00 no
    Nd1 O11 H112 . . . 113.00 no
    H111 O11 H112 . . . 109.00 no
    Nd1 O12 H121 . . . 130.00 no
    Nd1 O12 H122 . . . 119.00 no
    H121 O12 H122 . . . 110.00 no
    Nd1 O13 H131 . . . 88.00 no
    Nd1 O13 H132 . . . 163.00 no
    H131 O13 H132 . . . 108.00 no
    Nd1 O14 H141 . . . 107.00 no
    Nd1 O14 H142 . . . 104.00 no
    H141 O14 H142 . . . 109.00 no
    Nd1 O15 H151 . . . 125.00 no
    Nd1 O15 H152 . . . 125.00 no
    H151 O15 H152 . . . 109.00 no
    C31 N31 C36 . . . 122.21(17) no
    C31 N31 C37 . . . 125.7(2) no
    C36 N31 C37 . . . 110.75(19) no
    C33 N32 C34 . . . 117.4(2) no
    H11W O1W H12W . . . 109.00 no
    C34 N32 H32A . . . 121.00 no
    C33 N32 H32A . . . 121.00 no
    C11 N11 C16 . . . 122.2(4) no
    C11 N11 C17 . . . 121.4(5) no
    C16 N11 C17 . . . 116.4(5) no
    C13 N12 C14 . . . 120.6(5) no
    C13 N12 H12 . . . 120.00 no
    C14 N12 H12 . . . 120.00 no
    N31 C31 C35 . . . 124.30(14) no
    N31 C31 C32 . . . 121.06(12) no
    N31 C31 N31 . . 2_557 180.00 no
    N31 C31 C35 2_557 . . 55.70(14) no
    N31 C31 C32 . . 2_557 58.94(12) no
    C32 C31 C35 . . 2_557 66.36(14) no
    C32 C31 C32 . . 2_557 180.00 no
    C35 C31 C35 . . 2_557 180.00 no
    C32 C31 C35 2_557 . 2_557 113.64(14) no
    N31 C31 C32 2_557 . . 58.94(12) no
    N31 C31 C35 . . 2_557 55.70(14) no
    C32 C31 C35 2_557 . . 66.36(14) no
    C32 C31 C35 . . . 113.64(14) no
    N31 C31 C35 2_557 . 2_557 124.30(14) no
    N31 C31 C32 2_557 . 2_557 121.06(12) no
    C31 C32 C33 . . . 120.66(19) no
    N32 C33 C32 . . . 123.0(3) no
    N32 C34 C35 . . . 119.7(3) no
    C31 C35 C34 . . . 124.0(3) no
    C33 C32 H32 . . . 120.00 no
    C31 C32 H32 . . . 120.00 no
    C32 C33 H33 . . . 119.00 no
    N32 C33 H33 . . . 118.00 no
    N32 C34 H34 . . . 120.00 no
    C35 C34 H34 . . . 120.00 no
    C31 C35 H35 . . . 118.00 no
    C34 C35 H35 . . . 118.00 no
    H36A C36 H36B . . . 109.00 no
    H36A C36 H36C . . . 109.00 no
    N31 C36 H36C . . . 109.00 no
    N31 C36 H36A . . . 110.00 no
    H36B C36 H36C . . . 109.00 no
    N31 C36 H36B . . . 109.00 no
    H37B C37 H37C . . . 109.00 no
    H37A C37 H37C . . . 109.00 no
    N31 C37 H37B . . . 110.00 no
    N31 C37 H37A . . . 109.00 no
    H37A C37 H37B . . . 110.00 no
    N31 C37 H37C . . . 109.00 no
    C12 C11 C15 . . . 115.1(4) no
    N11 C11 C15 . . . 122.4(4) no
    N11 C11 C12 . . . 122.5(4) no
    C11 C12 C13 . . . 120.3(5) no
    N12 C13 C12 . . . 121.1(5) no
    N12 C14 C15 . . . 121.7(6) no
    C11 C15 C14 . . . 121.2(5) no
    C11 C12 H12A . . . 120.00 no
    C13 C12 H12A . . . 120.00 no
    C12 C13 H13 . . . 119.00 no
    N12 C13 H13 . . . 119.00 no
    N12 C14 H14 . . . 119.00 no
    C15 C14 H14 . . . 119.00 no
    C14 C15 H15 . . . 119.00 no
    C11 C15 H15 . . . 119.00 no
    N11 C16 H16A . . . 109.00 no
    N11 C16 H16B . . . 109.00 no
    H16A C16 H16B . . . 109.00 no
    H16A C16 H16C . . . 109.00 no
    N11 C16 H16C . . . 109.00 no
    H16B C16 H16C . . . 109.00 no
    N11 C17 H17B . . . 109.00 no
    N11 C17 H17C . . . 109.00 no
    N11 C17 H17A . . . 109.00 no
    H17A C17 H17C . . . 109.00 no
    H17B C17 H17C . . . 110.00 no
    H17A C17 H17B . . . 109.00 no
loop_
    _geom_torsion_atom_site_label_1
    _geom_torsion_atom_site_label_2
    _geom_torsion_atom_site_label_3
    _geom_torsion_atom_site_label_4
    _geom_torsion_site_symmetry_1
    _geom_torsion_site_symmetry_2
    _geom_torsion_site_symmetry_3
    _geom_torsion_site_symmetry_4
    _geom_torsion
    _geom_torsion_publ_flag
    Cl11 Nd1 Cl1 Nd1 . . . 2_665 81.90(4) no
    O11 Nd1 Cl1 Nd1 . . . 2_665 -76.70(9) no
    O12 Nd1 Cl1 Nd1 . . . 2_665 -179.96(10) no
    O13 Nd1 Cl1 Nd1 . . . 2_665 -125.94(16) no
    O14 Nd1 Cl1 Nd1 . . . 2_665 140.86(13) no
    O15 Nd1 Cl1 Nd1 . . . 2_665 1.78(17) no
    Cl1 Nd1 Cl1 Nd1 2_665 . . 2_665 0.00(4) no
    Cl1 Nd1 Cl1 Nd1 . . 2_665 2_665 0.00(3) no
    Cl11 Nd1 Cl1 Nd1 . . 2_665 2_665 -83.69(4) no
    O11 Nd1 Cl1 Nd1 . . 2_665 2_665 78.59(9) no
    O12 Nd1 Cl1 Nd1 . . 2_665 2_665 0.06(16) no
    O13 Nd1 Cl1 Nd1 . . 2_665 2_665 121.24(15) no
    O14 Nd1 Cl1 Nd1 . . 2_665 2_665 -138.80(13) no
    O15 Nd1 Cl1 Nd1 . . 2_665 2_665 -178.95(10) no
    C36 N31 C31 C32 . . . . -179.1(2) no
    C36 N31 C31 C35 . . . . 13.0(2) no
    C36 N31 C31 C32 . . . 2_557 0.88(19) no
    C36 N31 C31 C35 . . . 2_557 -167.0(2) no
    C37 N31 C31 C32 . . . . -13.5(3) no
    C37 N31 C31 C35 . . . . 178.6(2) no
    C37 N31 C31 C32 . . . 2_557 166.5(3) no
    C37 N31 C31 C35 . . . 2_557 -1.4(2) no
    C34 N32 C33 C32 . . . . -10.2(5) no
    C33 N32 C34 C35 . . . . 9.3(5) no
    C16 N11 C11 C12 . . . . -178.2(5) no
    C16 N11 C11 C15 . . . . 1.9(7) no
    C17 N11 C11 C12 . . . . -0.3(7) no
    C17 N11 C11 C15 . . . . 179.8(5) no
    C14 N12 C13 C12 . . . . 0.8(8) no
    C13 N12 C14 C15 . . . . -0.3(9) no
    N31 C31 C32 C33 2_557 . . . 0.9(2) no
    C35 C31 C32 C33 . . . . -10.1(3) no
    N31 C31 C32 C33 . . . . -179.1(2) no
    C32 C31 C35 C34 . . . . 10.0(3) no
    C35 C31 C32 C33 2_557 . . . 169.9(3) no
    N31 C31 C35 C34 . . . . 178.6(2) no
    N31 C31 C35 C34 2_557 . . . -1.4(2) no
    C32 C31 C35 C34 2_557 . . . -170.0(3) no
    C31 C32 C33 N32 . . . . 11.0(4) no
    N32 C34 C35 C31 . . . . -10.1(5) no
    N11 C11 C12 C13 . . . . -179.2(5) no
    C15 C11 C12 C13 . . . . 0.7(7) no
    N11 C11 C15 C14 . . . . 179.7(5) no
    C12 C11 C15 C14 . . . . -0.3(8) no
    C11 C12 C13 N12 . . . . -1.0(8) no
    N12 C14 C15 C11 . . . . 0.1(9) no
loop_
    _geom_hbond_atom_site_label_D
    _geom_hbond_atom_site_label_H
    _geom_hbond_atom_site_label_A
    _geom_hbond_site_symmetry_A
    _geom_hbond_distance_DH
    _geom_hbond_distance_HA
    _geom_hbond_distance_DA
    _geom_hbond_angle_DHA
    O11 H111 Cl4 2_566 0.85 2.16 3.010(3) 177
    O11 H112 Cl11 2_665 0.85 2.30 3.149(4) 173
    O12 H121 Cl6 1_565 0.85 2.24 3.080(3) 168
    O12 H122 Cl3 2_666 0.85 2.25 3.089(3) 171
    O13 H131 O11 . 0.85 2.19 2.738(6) 122
    O13 H131 Cl4 2_566 0.85 2.99 3.631(6) 134
    O13 H132 Cl4 . 0.85 2.16 3.005(4) 172
    O14 H142 Cl4 2_666 0.85 2.46 3.159(4) 140
    O14 H142 Cl11 . 0.85 2.73 3.210(4) 118
    O15 H151 O1W . 0.85 1.84 2.683(4) 172
    O15 H152 Cl3 . 0.85 2.26 3.109(3) 175
    N12 H12 Cl11 2_765 0.88 2.65 3.358(5) 138
    N12 H12 Cl11 . 0.88 2.78 3.451(5) 134
    O1W H11W Cl3 2_656 0.85 2.35 3.197(3) 179
    O1W H12W Cl6 . 0.85 2.52 3.349(3) 167
    N32 H32A Cl4 . 0.88 2.26 3.0808(16) 156
    C34 H34 Cl1 2_566 0.95 2.82 3.703(3) 155
_iucr_refine_instructions_details
;
TITL C43test in P-1               New: P-1
CELL  0.71073   9.5172  10.7739  11.9976   74.855   69.780   85.075
ZERR     1.00   0.0004   0.0005   0.0005    0.004    0.004    0.004
LATT   1
SFAC  C    H    CL   N    ND   O
UNIT  21   57   9    6    2    12
MERG   2
SHEL 40 0.8
EADP C31 C32 C33 C34 C35
EADP C36 C37
EADP N31 N32
EQIV $1 -x, -y+1, -z+1
EQIV $2  -x+1, -y+1, -z
EQIV $3  x, y+1, z
EQIV $4   -x+1, -y+1, -z+1
EQIV $5  -x+2, -y+1, -z
EQIV $6  -x+1, -y, -z+1
HTAB O11 Cl4_$1
HTAB O11 Cl11_$2
HTAB O12 Cl6_$3
HTAB O12 Cl3_$4
HTAB O13 O11
HTAB O13 Cl4_$1
HTAB O13 Cl4
HTAB O14 Cl4_$4
HTAB O14 Cl11
HTAB O15 O1W
HTAB O15 Cl3
HTAB N12 Cl11_$5
HTAB N12 Cl11
HTAB O1W Cl3_$6
HTAB O1W Cl6
HTAB N32 Cl4
FMAP   2
PLAN   30
ACTA    52.80
BOND   $H
L.S.   8
TEMP   -93.00
WGHT    0.022200    2.524400
FVAR       2.43635
ND1   5    0.484883    0.511840    0.188944    11.00000    0.04103    0.02171 =
         0.01700   -0.00303   -0.00768    0.00165
CL1   3    0.493445    0.664024   -0.044552    11.00000    0.04328    0.01978 =
         0.02068   -0.00290   -0.01072    0.00214
CL11  3    0.793366    0.514745    0.069628    11.00000    0.03624    0.03969 =
         0.04722    0.00174   -0.01868   -0.00271
O11   6    0.235638    0.493475    0.181990    11.00000    0.02692    0.07045 =
         0.04893   -0.01751    0.00250    0.00257
AFIX   3
H111  2    0.146078    0.493695    0.230210    11.00000   -1.50000
H112  2    0.234964    0.494526    0.111159    11.00000   -1.50000
AFIX   0
O12   6    0.471104    0.738146    0.187549    11.00000    0.11352    0.02518 =
         0.03451   -0.00817   -0.03621    0.00541
AFIX   3
H121  2    0.483830    0.803857    0.127610    11.00000   -1.50000
H122  2    0.469407    0.760195    0.250882    11.00000   -1.50000
AFIX   0
O13   6    0.286504    0.526430    0.383588    11.00000    0.15012    0.10747 =
         0.02825   -0.01096    0.01326    0.05275
AFIX   3
H131  2    0.230425    0.559260    0.341710    11.00000   -1.50000
H132  2    0.233005    0.512218    0.458920    11.00000   -1.50000
AFIX   0
O14   6    0.595481    0.533707    0.342144    11.00000    0.11751    0.04751 =
         0.04639   -0.01096   -0.04944    0.00829
AFIX   3
H141  2    0.556243    0.476115    0.407345    11.00000   -1.50000
H142  2    0.687645    0.516095    0.311387    11.00000   -1.50000
AFIX   0
O15   6    0.492988    0.298014    0.312665    11.00000    0.07518    0.02632 =
         0.02810    0.00087   -0.02220   -0.00171
AFIX   3
H151  2    0.501961    0.229804    0.288036    11.00000   -1.50000
H152  2    0.500579    0.279978    0.383573    11.00000   -1.50000
AFIX   0
N11   4    0.975449   -0.098967    0.399364    11.00000    0.04956    0.04370 =
         0.05983    0.00691   -0.02076   -0.00310
N12   4    1.000932    0.258194    0.168240    11.00000    0.09298    0.03452 =
         0.06421   -0.00217   -0.04210   -0.00575
AFIX  43
H12   2    1.005536    0.335158    0.118594    11.00000   -1.20000
AFIX   0
C11   1    0.984387    0.017149    0.323613    11.00000    0.03503    0.03334 =
         0.03716   -0.00463   -0.01063   -0.00036
C12   1    1.119223    0.067365    0.231832    11.00000    0.03410    0.05434 =
         0.05141   -0.00896   -0.00796   -0.00085
AFIX  43
H12A  2    1.207826    0.017272    0.221827    11.00000   -1.20000
AFIX   0
C13   1    1.123125    0.187310    0.157436    11.00000    0.06073    0.06005 =
         0.04296   -0.00253   -0.00900   -0.02737
AFIX  43
H13   2    1.215127    0.220661    0.096754    11.00000   -1.20000
AFIX   0
C14   1    0.872207    0.214734    0.252663    11.00000    0.07338    0.04837 =
         0.08025   -0.01320   -0.03048    0.02395
AFIX  43
H14   2    0.785964    0.267541    0.258964    11.00000   -1.20000
AFIX   0
C15   1    0.860094    0.098509    0.329403    11.00000    0.04141    0.05572 =
         0.06038   -0.00704   -0.00886    0.01180
AFIX  43
H15   2    0.765579    0.070257    0.389099    11.00000   -1.20000
AFIX   0
C16   1    0.835803   -0.151566    0.491098    11.00000    0.07380    0.08360 =
         0.06648    0.02372   -0.01796   -0.03294
AFIX 137
H16A  2    0.788030   -0.089058    0.539057    11.00000   -1.50000
H16B  2    0.855492   -0.231018    0.545623    11.00000   -1.50000
H16C  2    0.769249   -0.170267    0.450780    11.00000   -1.50000
AFIX   0
C17   1    1.105463   -0.181726    0.391283    11.00000    0.08101    0.05568 =
         0.11693    0.00832   -0.04651    0.02115
AFIX 137
H17A  2    1.141332   -0.202699    0.311377    11.00000   -1.50000
H17B  2    1.077909   -0.261102    0.456591    11.00000   -1.50000
H17C  2    1.184897   -0.137231    0.400427    11.00000   -1.50000
AFIX   0
CL3   3    0.518325    0.211866    0.573365    11.00000    0.06504    0.03748 =
         0.02982   -0.00831   -0.02101    0.00304
CL4   3    0.078183    0.499445    0.642398    11.00000    0.05070    0.08976 =
         0.03828    0.00942    0.00998    0.02137
CL6   3    0.500000    0.000000    0.000000    10.50000    0.05880    0.02705 =
         0.04043   -0.00405   -0.01975   -0.00143
O1W   6    0.500788    0.072669    0.254641    11.00000    0.12775    0.02966 =
         0.04999   -0.00413   -0.04243    0.00212
AFIX   3
H11W  2    0.494500   -0.002974    0.300520    11.00000   -1.50000
H12W  2    0.503226    0.068278    0.184261    11.00000   -1.50000
AFIX   6
SAME C31 C32 C33 N32 C34 C35 N31 C36 C37
C31   1    0.000000    0.000000    1.000000    10.50000    0.03125    0.04086 =
         0.04676   -0.00803   -0.01024    0.00395
PART   -1
C32   1    0.144229    0.058326    0.916284    10.50000    0.03125    0.04086 =
         0.04676   -0.00803   -0.01024    0.00395
AFIX  43
H32   2    0.234255    0.012351    0.915223    10.50000   -1.20000
AFIX   5
C33   1    0.150100    0.172846    0.843187    10.50000    0.03125    0.04086 =
         0.04676   -0.00803   -0.01024    0.00395
AFIX  43
H33   2    0.242397    0.201630    0.780403    10.50000   -1.20000
AFIX   5
N32   4    0.027990    0.254159    0.853035    10.50000    0.06051    0.03318 =
         0.05621    0.00166   -0.02140   -0.00203
AFIX  43
H32A  2    0.037888    0.335082    0.811078    10.50000   -1.20000
AFIX   5
C34   1   -0.113586    0.202031    0.933310    10.50000    0.03125    0.04086 =
         0.04676   -0.00803   -0.01024    0.00395
AFIX  43
H34   2   -0.202100    0.250251    0.933826    10.50000   -1.20000
AFIX   5
C35   1   -0.121876    0.086403    1.007206    10.50000    0.03125    0.04086 =
         0.04676   -0.00803   -0.01024    0.00395
AFIX  43
H35   2   -0.215316    0.059305    1.069123    10.50000   -1.20000
AFIX   5
N31   4   -0.006654   -0.111953    1.073292    10.50000    0.06051    0.03318 =
         0.05621    0.00166   -0.02140   -0.00203
C36   1   -0.150136   -0.173574    1.157093    10.50000    0.09104    0.08083 =
         0.09577    0.01449   -0.02801    0.00358
AFIX  33
H36A  2   -0.130957   -0.257965    1.204905    10.50000   -1.50000
H36B  2   -0.211546   -0.184242    1.109342    10.50000   -1.50000
H36C  2   -0.203265   -0.119470    1.212729    10.50000   -1.50000
AFIX   5
C37   1    0.113556   -0.202756    1.066962    10.50000    0.09104    0.08083 =
         0.09577    0.01449   -0.02801    0.00358
AFIX  33
H37A  2    0.079439   -0.280466    1.133364    10.50000   -1.50000
H37B  2    0.198078   -0.164655    1.075387    10.50000   -1.50000
H37C  2    0.145263   -0.225174    0.987812    10.50000   -1.50000
HKLF    4
REM  C43test in P-1               New: P-1
REM R1 =  0.0289 for   4088 Fo > 4sig(Fo)  and  0.0356 for all   4551 data
REM    210 parameters refined using      0 restraints
END
WGHT      0.0223      2.5673
REM Highest difference peak  0.953,  deepest hole -1.759,  1-sigma level  0.104
Q1    1   0.0713  0.4290  0.6446  11.00000  0.05    0.95
Q2    1   0.2463  0.5129  0.3763  11.00000  0.05    0.91
Q3    1   0.1298  0.5170  0.6398  11.00000  0.05    0.84
Q4    1   0.3355  0.4450  0.4126  11.00000  0.05    0.82
Q5    1   0.5398  0.4588  0.1759  11.00000  0.05    0.73
Q6    1   0.6452  0.4600  0.3391  11.00000  0.05    0.69
Q7    1   0.5419  0.4556  0.4364  11.00000  0.05    0.60
Q8    1  -0.1115 -0.2064  1.1555  11.00000  0.05    0.56
Q9    1   0.4268  0.5070  0.1842  11.00000  0.05    0.56
Q10   1   0.6410  0.5738  0.2835  11.00000  0.05    0.53
Q11   1   0.0621 -0.2289  1.0954  11.00000  0.05    0.52
Q12   1   0.0450  0.5359  0.6065  11.00000  0.05    0.51
Q13   1   0.5025  0.5586  0.1958  11.00000  0.05    0.51
Q14   1   0.3445  0.5456  0.4032  11.00000  0.05    0.48
Q15   1   0.1874  0.1289  0.8532  11.00000  0.05    0.46
Q16   1  -0.1768  0.1733  0.9712  11.00000  0.05    0.44
Q17   1   0.5938  0.5502  0.2193  11.00000  0.05    0.44
Q18   1   0.3573  0.5838  0.2131  11.00000  0.05    0.43
Q19   1   0.4752  0.3572  0.4329  11.00000  0.05    0.40
Q20   1   0.8210  0.4916  0.0136  11.00000  0.05    0.40
Q21   1   0.6418  0.5050  0.1729  11.00000  0.05    0.39
Q22   1   0.5515  0.5236  0.3580  11.00000  0.05    0.37
Q23   1   0.4676  0.6843  0.3301  11.00000  0.05    0.36
Q24   1   0.5830  0.5945  0.3821  11.00000  0.05    0.35
Q25   1   0.1364  0.5024  0.7410  11.00000  0.05    0.35
Q26   1   0.5447  0.6024  0.2629  11.00000  0.05    0.35
Q27   1   0.5239  0.5064  0.2975  11.00000  0.05    0.33
Q28   1   0.8242  0.4956  0.1176  11.00000  0.05    0.32
Q29   1   0.6848  0.3866  0.3067  11.00000  0.05    0.32
Q30   1   0.6108  0.3222  0.2670  11.00000  0.05    0.31
;
data_global
_journal_date_recd_electronic     2012-09-28
_journal_date_accepted     2012-10-05
_journal_name_full     'Acta Crystallographica, Section E'
_journal_year     2012
_journal_volume     68
_journal_issue     11
_journal_page_first     m1342
_journal_page_last     m1343
_journal_paper_category     QM
_journal_paper_doi     10.1107/S1600536812041724
_journal_coeditor_code     SU2506
_publ_contact_author_name     'Meriem, Benslimane'
_publ_contact_author_address
;
Unit\'e de Recherche de Chimie de l'Environnement et Mol\'eculaire Structurale
Facult\'e des Sciences Exactes,
D\'epartement de Chimie,
Universit\'e Mentouri de Constantine
25000 Constantine
Algeria
;
_publ_contact_author_email     'b_meriem80@yahoo.fr'
_publ_contact_author_fax     '00 (213) 31 81 86 01'
_publ_contact_author_phone     '00 (213) 60 49 17 26'
_publ_section_title
;\
Tris[4-(dimethylamino)pyridinium][(bis-\m-dichlorido)-\
decaaquadichloridodineodymium(III)] pentachloride dihydrate
;
loop_
    _publ_author_name
    _publ_author_address
    'Benslimane, Meriem'
;
Unit\'e de Recherche de Chimie de l'Environnement et Mol\'eculaire Structurale
Facult\'e des Sciences Exactes,
D\'epartement de Chimie,
Universit\'e Mentouri de Constantine
25000 Constantine
Algeria
;
    'Merazig, Hocine'
;
Unit\'e de Recherche de Chimie de l'Environnement et Mol\'eculaire Structurale
Facult\'e des Sciences Exactes,
D\'epartement de Chimie,
Universit\'e Mentouri de Constantine
25000 Constantine
Algeria
;
    'Jean-Claude Daran '
;
Laboratoire de Chimie de Coordination
UPR-CNRS 8241, 205 route de Narbonne
31077 Toulouse Cedex 4
France
;
    'Zeghouan, Ouahida'
;
Unit\'e de Recherche de Chimie de l'Environnement et Mol\'eculaire Structurale
Facult\'e des Sciences Exactes,
D\'epartement de Chimie,
Universit\'e Mentouri de Constantine
25000 Constantine
Algeria
;
_refine_ls_number_constraints     ?
