# Supplementary material for: Tris[4-(dimethyl­amino)­pyridinium][(bis-μ-dichlorido)-deca­aqua­dichlorido­dineodymium(III)] penta­chloride dihydrate
Source: Acta Crystallogr Sect E Struct Rep Online. 2012 Oct 10;68(Pt 11):m1342–3. doi: 10.1107/S1600536812041724 (PMC3515105; doi:10.1107/S1600536812041724)
Supplement: Supplementary file 2 [file e-68-m1342-Isup2.hkl]

#
# h,k,l, Fc-squared, Fo-squared, sigma(Fo-squared) and status flag
#
data_I
_shelx_title ' C43test in P-1               New: P-1'
_shelx_refln_list_code          4
_shelx_F_calc_maximum      215.43
_exptl_crystal_F_000       594.00
_reflns_d_resolution_high  0.8000
 
loop_
 _symmetry_equiv_pos_as_xyz
 'x, y, z'
 '-x, -y, -z'
 
_cell_length_a     9.5172
_cell_length_b    10.7739
_cell_length_c    11.9976
_cell_angle_alpha  74.855
_cell_angle_beta   69.780
_cell_angle_gamma  85.075
 
_shelx_F_squared_multiplier     1.000
 
loop_
 _refln_index_h
 _refln_index_k
 _refln_index_l
 _refln_F_squared_calc
 _refln_F_squared_meas
 _refln_F_squared_sigma
 _refln_observed_status
   2   0   0    46408.28    40496.01    265.28 o
   3   0   0    44454.53    39258.45    300.37 o
   4   0   0    19156.36    18038.80     85.56 o
   5   0   0     9043.03     8751.25     55.32 o
   6   0   0     5995.40     6231.83     46.45 o
   7   0   0     3663.36     3890.87     40.51 o
   8   0   0     2497.80     2571.58     35.73 o
   9   0   0      345.57      360.71     21.76 o
  10   0   0      712.54      617.13     29.32 o
  11   0   0      242.80      198.81     21.71 o
 -11   1   0       12.42       23.99     19.71 o
 -10   1   0      137.84      107.91     18.36 o
  -9   1   0      176.00      192.30     15.62 o
  -8   1   0       22.37        0.82      7.33 o
  -7   1   0     3801.97     3945.44     45.24 o
  -6   1   0       40.40       22.27      5.51 o
  -5   1   0     1445.57     1527.03     22.94 o
  -4   1   0     5364.08     5208.78     44.90 o
  -3   1   0     3078.50     2995.33     25.06 o
  -2   1   0      935.68      944.90     12.50 o
  -1   1   0    18079.91    17071.92    247.17 o
   1   1   0    20060.12    18365.77    188.27 o
   2   1   0     2789.37     2760.03     24.28 o
   3   1   0     9629.74     8757.87     64.86 o
   4   1   0     8565.32     8099.85     51.39 o
   5   1   0     3665.96     3712.51     35.61 o
   6   1   0     1366.29     1385.93     22.61 o
   7   1   0     4740.81     5238.91     60.60 o
   8   1   0      486.24      466.98     16.22 o
   9   1   0      558.32      643.90     27.38 o
  10   1   0      520.15      464.61     25.55 o
  11   1   0      155.00      158.91     18.18 o
 -11   2   0       24.52       64.27     18.16 o
 -10   2   0      153.26      145.18     18.90 o
  -9   2   0       25.23       16.26     11.61 o
  -8   2   0      236.09      266.32     16.71 o
  -7   2   0     1356.46     1453.48     29.79 o
  -6   2   0      272.79      309.38     13.69 o
  -5   2   0      675.69      715.10     17.18 o
  -4   2   0     4871.31     5140.46     65.74 o
  -3   2   0     3133.40     3021.18     69.55 o
  -2   2   0     1097.26     1039.47     18.18 o
  -1   2   0     3165.27     3259.13     63.69 o
   0   2   0    18743.64    18077.38    140.82 o
   1   2   0     4267.99     4046.03     35.60 o
   2   2   0      747.63      703.05      8.61 o
   3   2   0     2904.99     2726.59     36.96 o
   4   2   0     4952.05     4985.13     41.80 o
   5   2   0      841.50      854.02     19.87 o
   6   2   0      648.57      695.84     17.63 o
   7   2   0     2760.63     3064.64     46.22 o
   8   2   0      186.38      194.51     12.89 o
   9   2   0      238.34      264.45     17.18 o
  10   2   0      361.30      299.18     21.42 o
  11   2   0       75.80       80.05     14.21 o
 -10   3   0       32.94       35.41     13.42 o
  -9   3   0       18.70       25.34     12.70 o
  -8   3   0       98.20       95.66     12.25 o
  -7   3   0     1209.42     1289.35     28.61 o
  -6   3   0       46.67       58.24      7.43 o
  -5   3   0     1806.34     1903.41     28.93 o
  -4   3   0     1383.94     1280.06     20.21 o
  -3   3   0    10082.90    10374.12    178.53 o
  -2   3   0      145.40      125.42      4.64 o
  -1   3   0     1626.95     1539.97     28.29 o
   0   3   0    32007.49    29106.80     65.72 o
   1   3   0       84.53       54.64      3.39 o
   2   3   0      664.28      604.31     10.68 o
   3   3   0     5723.12     5555.88     48.26 o
   4   3   0      494.95      464.58     12.31 o
   5   3   0     1120.92     1119.10     23.36 o
   6   3   0      322.40      361.76     15.74 o
   7   3   0     1317.23     1436.25     31.14 o
   8   3   0       83.84       88.76     11.60 o
   9   3   0       89.71      116.52     13.72 o
  10   3   0      148.55       95.49     15.58 o
 -10   4   0      155.01      155.95     23.92 o
  -9   4   0       11.13       22.95     13.83 o
  -8   4   0      104.44      105.27     14.97 o
  -7   4   0     1876.45     1901.28     45.59 o
  -6   4   0      134.60      154.50     11.41 o
  -5   4   0     1469.57     1525.16     30.34 o
  -4   4   0     8870.70     8688.90     74.50 o
  -3   4   0     4567.44     4462.82     41.99 o
  -2   4   0     8435.89     8761.06    117.47 o
  -1   4   0     8190.13     7887.18     75.55 o
   0   4   0    34689.25    31495.92    138.07 o
   1   4   0     6750.74     6363.78     66.18 o
   2   4   0     9074.49     9088.93     51.84 o
   3   4   0    10033.86     9386.70     98.26 o
   4   4   0     6717.08     6621.95     59.81 o
   5   4   0     3137.80     3243.62     45.51 o
   6   4   0     2356.15     2249.37     41.15 o
   7   4   0     2829.58     2947.44     50.16 o
   8   4   0      739.71      732.17     27.84 o
   9   4   0      292.35      307.83     20.89 o
  10   4   0      482.80      459.78     28.90 o
 -10   5   0       31.73       30.11     23.85 o
  -9   5   0       29.32       24.51     10.26 o
  -8   5   0       80.61       84.04     13.80 o
  -7   5   0      942.40      952.91     33.96 o
  -6   5   0       56.40       59.10     12.41 o
  -5   5   0      767.33      682.48     19.09 o
  -4   5   0     3538.49     3757.05     36.69 o
  -3   5   0     3078.91     3217.06     54.85 o
  -2   5   0     2663.43     2630.96     67.07 o
  -1   5   0     3973.59     4063.08     60.13 o
   0   5   0    13888.43    13515.43    142.41 o
   1   5   0     3964.83     3835.32     38.88 o
   2   5   0     3931.14     3801.63     52.18 o
   3   5   0     4873.25     4983.52     50.90 o
   4   5   0     5007.98     5050.62     42.87 o
   5   5   0     1291.46     1266.88     32.95 o
   6   5   0     1779.82     1779.10     32.22 o
   7   5   0     2359.57     2469.51     47.96 o
   8   5   0      271.81      256.26     18.93 o
   9   5   0      392.81      377.36     23.88 o
  10   5   0      343.21      300.30     26.60 o
  -9   6   0      144.30      104.03     21.37 o
  -8   6   0      325.63      277.58     27.46 o
  -7   6   0     1964.07     2061.85     49.65 o
  -6   6   0      370.16      376.82     23.83 o
  -5   6   0     2462.53     2353.03     60.14 o
  -4   6   0     4155.09     4215.71     47.72 o
  -3   6   0     6475.03     6707.86    139.16 o
  -2   6   0     2591.62     2471.97     28.52 o
  -1   6   0     6400.51     5911.59    102.64 o
   0   6   0    11527.24    11427.16    108.35 o
   1   6   0     4105.09     4002.52     39.37 o
   2   6   0     3601.44     3533.30     40.96 o
   3   6   0     6883.34     7309.41     89.11 o
   4   6   0     3605.80     3748.39     48.41 o
   5   6   0     2005.71     2072.04     37.64 o
   6   6   0     2523.60     2643.01     49.73 o
   7   6   0     2114.62     2172.46     46.80 o
   8   6   0      557.70      604.14     27.96 o
   9   6   0      531.96      608.83     29.22 o
  -9   7   0        1.19       21.44     18.60 o
  -8   7   0      106.06       78.48     20.46 o
  -7   7   0      557.14      506.52     38.96 o
  -6   7   0      126.16       87.60     19.70 o
  -5   7   0     1096.02     1066.22     49.58 o
  -4   7   0     2418.87     2381.46     50.14 o
  -3   7   0     4248.93     4582.97     90.35 o
  -2   7   0     1884.08     1992.52     38.66 o
  -1   7   0     4377.21     4084.66     42.61 o
   0   7   0    10063.00    10379.01    169.17 o
   1   7   0     2014.64     2166.90     30.97 o
   2   7   0     3870.54     4088.38     75.55 o
   3   7   0     6671.40     6922.69     83.03 o
   4   7   0     1436.37     1479.31     31.46 o
   5   7   0     3614.15     3868.19     62.80 o
   6   7   0     1122.39     1047.94     32.93 o
   7   7   0     2076.90     2185.65     48.93 o
   8   7   0      579.41      602.33     29.16 o
   9   7   0      358.87      386.49     25.46 o
  -8   8   0        5.77       -4.61     15.60 o
  -7   8   0      181.55      108.46     27.04 o
  -6   8   0       61.64       38.75     18.10 o
  -5   8   0       76.54       34.92     12.33 o
  -4   8   0     1421.14     1486.02     43.00 o
  -3   8   0      166.58      172.23     17.52 o
  -2   8   0     1465.96     1404.80     35.47 o
  -1   8   0      837.54      815.47     26.90 o
   0   8   0     3435.59     3639.16     45.46 o
   1   8   0     1083.20     1116.81     26.07 o
   2   8   0     1938.38     2036.84     32.70 o
   3   8   0     1810.36     1921.30     41.16 o
   4   8   0     3417.88     3547.53     50.28 o
   5   8   0      322.86      344.54     18.44 o
   6   8   0     2222.53     2234.54     49.09 o
   7   8   0     1153.20     1145.14     37.65 o
   8   8   0      337.30      320.32     23.33 o
  -8   9   0       24.39       40.23     19.55 o
  -7   9   0       14.20      -17.67     17.67 o
  -6   9   0       97.63       68.69     27.15 o
  -5   9   0        7.51       -3.09     12.73 o
  -4   9   0      111.50       98.25     18.30 o
  -3   9   0      326.10      303.07     23.18 o
  -2   9   0        4.93      -10.59     12.43 o
  -1   9   0      538.57      550.15     24.09 o
   0   9   0      954.25      980.53     30.31 o
   1   9   0      118.60      140.90     11.04 o
   2   9   0      365.37      354.93     18.88 o
   3   9   0     1333.23     1513.70     34.85 o
   4   9   0      208.45      186.25     15.28 o
   5   9   0      413.68      387.27     22.94 o
   6   9   0      400.83      377.07     26.31 o
   7   9   0      421.23      401.68     27.69 o
   8   9   0       57.10       39.34     21.45 o
  -7  10   0      124.97       46.31     19.47 o
  -6  10   0       23.73        9.85     34.44 o
  -5  10   0      241.65      177.65     25.12 o
  -4  10   0      712.37      637.14     32.52 o
  -3  10   0      826.59      820.33     35.46 o
  -2  10   0      564.69      638.84     30.96 o
  -1  10   0     1145.72     1054.93     34.19 o
   0  10   0     2371.69     2405.64     62.20 o
   1  10   0      454.08      491.97     24.11 o
   2  10   0     1714.06     1613.63     46.95 o
   3  10   0     1609.97     1672.42     38.27 o
   4  10   0      884.37      865.36     29.13 o
   5  10   0      816.30      829.12     29.76 o
   6  10   0      732.83      667.65     27.86 o
   7  10   0      511.27      449.40     27.44 o
  -5  11   0      162.78      112.07     26.48 o
  -4  11   0      334.31      301.27     25.50 o
  -3  11   0      244.64      240.99     22.08 o
  -2  11   0      300.27      230.12     25.30 o
  -1  11   0      789.50      673.71     33.38 o
   0  11   0      631.68      619.61     32.01 o
   1  11   0      781.93      802.68     35.38 o
   2  11   0      439.57      434.50     27.64 o
   3  11   0     1445.52     1463.54     45.88 o
   4  11   0      606.87      563.41     28.45 o
   5  11   0      463.46      480.05     24.23 o
  -4  12   0      447.02      393.17     42.64 o
  -3  12   0      317.74      291.79     34.13 o
  -2  12   0      385.17      336.02     30.61 o
  -1  12   0      671.88      594.19     33.34 o
   0  12   0     1205.11     1132.03     52.26 o
   1  12   0      341.31      367.36     32.53 o
   2  12   0     1133.76     1131.14     62.40 o
   3  12   0     1005.45     1112.70     55.85 o
   4  12   0      707.53      671.45     43.43 o
  -3 -12   1     1525.94     1483.16     63.77 o
  -2 -12   1     1330.51     1275.73     66.32 o
  -1 -12   1     1565.90     1620.72     61.50 o
   0 -12   1     2432.99     2378.26     73.45 o
   1 -12   1     2347.40     2440.94     78.07 o
   2 -12   1     1830.81     1890.50     96.79 o
   3 -12   1     1575.91     1620.56     78.46 o
   4 -12   1     2158.50     2270.76     94.21 o
  -5 -11   1       79.91       79.29     15.05 o
  -4 -11   1      292.90      289.29     22.59 o
  -3 -11   1      856.44      745.00     36.36 o
  -2 -11   1      529.96      554.41     35.87 o
  -1 -11   1      854.36      870.52     43.91 o
   0 -11   1     1467.76     1444.59     52.91 o
   1 -11   1     1648.87     1716.87     51.42 o
   2 -11   1     1168.78     1247.31     44.43 o
   3 -11   1     1023.25     1041.80     62.28 o
   4 -11   1     1767.82     1885.20     67.08 o
   5 -11   1      806.68      744.03     45.42 o
  -6 -10   1      129.35      152.61     18.87 o
  -5 -10   1       64.34       43.84     11.95 o
  -4 -10   1      173.54      148.31     15.70 o
  -3 -10   1      964.56      959.41     30.32 o
  -2 -10   1      339.28      338.86     23.81 o
  -1 -10   1      577.50      531.52     24.40 o
   0 -10   1     1387.48     1363.79     55.20 o
   1 -10   1     1349.52     1398.79     56.91 o
   2 -10   1      550.95      564.78     29.68 o
   3 -10   1      913.77      940.54     37.77 o
   4 -10   1     1203.38     1256.93     67.34 o
   5 -10   1      425.00      430.01     34.63 o
   6 -10   1      585.33      558.26     40.08 o
   7 -10   1      447.20      231.52     41.71 o
  -7  -9   1       69.39       42.71     13.83 o
  -6  -9   1      132.26      157.85     17.81 o
  -5  -9   1       45.40       17.47     10.96 o
  -4  -9   1      287.70      262.58     17.49 o
  -3  -9   1     1409.78     1402.80     34.12 o
  -2  -9   1      528.10      507.46     20.79 o
  -1  -9   1     1187.00     1177.64     29.16 o
   0  -9   1     2236.00     2137.14     49.24 o
   1  -9   1     2535.96     2652.33     67.47 o
   2  -9   1      693.95      577.36     32.36 o
   3  -9   1     1838.65     1936.15     50.32 o
   4  -9   1     1220.91     1342.91     43.22 o
   5  -9   1      561.64      512.58     43.91 o
   6  -9   1      646.25      570.26     38.56 o
   7  -9   1      427.08      414.64     34.05 o
   8  -9   1      195.28      111.20     23.37 o
  -8  -8   1        1.72        4.71     14.39 o
  -7  -8   1      136.41      161.33     18.42 o
  -6  -8   1      358.45      349.59     22.34 o
  -5  -8   1       26.40       13.51      8.01 o
  -4  -8   1      965.52      979.66     28.15 o
  -3  -8   1     1796.50     1743.00     37.47 o
  -2  -8   1     1092.08     1121.45     30.31 o
  -1  -8   1     2268.48     2268.51     47.62 o
   0  -8   1     3925.65     3877.33     54.05 o
   1  -8   1     3494.66     3440.93     56.03 o
   2  -8   1     4102.83     4014.61     70.80 o
   3  -8   1      900.95      974.53     35.05 o
   4  -8   1     6481.16     6736.17     88.67 o
   5  -8   1      748.12      696.47     30.95 o
   6  -8   1     1708.32     1718.47     60.50 o
   7  -8   1     1559.57     1565.68     60.75 o
   8  -8   1      564.38      507.53     38.26 o
  -8  -7   1        0.90       -8.74     12.29 o
  -7  -7   1       87.92       71.28     14.20 o
  -6  -7   1       83.36       88.25     14.05 o
  -5  -7   1       14.53        4.56      8.64 o
  -4  -7   1       71.63       68.06     10.36 o
  -3  -7   1     1982.21     1969.10     29.29 o
  -2  -7   1       85.49       92.57      8.36 o
  -1  -7   1      608.16      636.28     16.04 o
   0  -7   1     2407.68     2314.09     37.97 o
   1  -7   1     2122.28     2164.08     39.70 o
   2  -7   1      286.28      319.76     17.13 o
   3  -7   1     2208.19     2300.08     62.74 o
   4  -7   1     1360.89     1428.13     39.87 o
   5  -7   1      913.92     1001.93     49.34 o
   6  -7   1     1227.05     1133.37     48.37 o
   7  -7   1      943.84      902.78     45.49 o
   8  -7   1      589.45      533.81     37.94 o
   9  -7   1      411.13      390.18     35.34 o
  -9  -6   1        0.05      -11.17     27.43 o
  -8  -6   1       85.69       54.24     13.55 o
  -7  -6   1      508.64      517.22     25.40 o
  -6  -6   1      709.07      828.23     29.19 o
  -5  -6   1      312.80      258.88     15.47 o
  -4  -6   1     2071.23     1994.57     30.78 o
  -3  -6   1     4884.87     5099.15     52.85 o
  -2  -6   1     1995.75     1948.17     23.47 o
  -1  -6   1     4036.89     3890.20     36.00 o
   0  -6   1     7219.95     7049.07     92.04 o
   1  -6   1     5895.28     5893.55     67.60 o
   2  -6   1     3240.46     3143.60     50.69 o
   3  -6   1     2906.95     2932.09     62.98 o
   4  -6   1     5302.22     5605.87     66.39 o
   5  -6   1     1219.84     1263.71     43.67 o
   6  -6   1     2908.06     2831.10     69.83 o
   7  -6   1     1578.16     1556.95     55.62 o
   8  -6   1     1066.43      945.56     46.00 o
   9  -6   1      632.50      700.34     42.55 o
  10  -6   1      407.29      401.77     47.22 o
  -9  -5   1       45.83       18.93     12.46 o
  -8  -5   1        3.08      -13.33     13.33 o
  -7  -5   1      133.07      143.41     15.53 o
  -6  -5   1      198.68      170.93     15.25 o
  -5  -5   1       27.70       28.11     10.26 o
  -4  -5   1      948.50      883.51     16.51 o
  -3  -5   1     5130.26     5193.60     55.31 o
  -2  -5   1      693.00      689.70     12.16 o
  -1  -5   1     6526.66     6427.78     50.54 o
   0  -5   1     4373.19     4204.62     35.68 o
   1  -5   1    10328.33     9973.25     77.61 o
   2  -5   1     4246.03     4242.46    126.47 o
   3  -5   1     3198.10     3314.24     61.38 o
   4  -5   1     7987.29     7932.01     74.00 o
   5  -5   1     2068.76     2134.28     65.30 o
   6  -5   1     3125.95     3318.93     74.05 o
   7  -5   1     3284.16     3181.59     59.27 o
   8  -5   1      852.87      827.34     34.36 o
   9  -5   1     1096.82     1137.38     50.22 o
  10  -5   1      501.12      509.35     49.94 o
 -10  -4   1        1.78      -14.11     14.11 o
  -9  -4   1      289.26      227.21     20.35 o
  -8  -4   1       47.85        4.10     12.15 o
  -7  -4   1        0.05       -9.60     11.50 o
  -6  -4   1       22.33       11.79      9.91 o
  -5  -4   1      152.96      109.50     11.75 o
  -4  -4   1      415.74      390.00     11.07 o
  -3  -4   1     4601.22     4689.22     35.69 o
  -2  -4   1      442.42      499.72      9.81 o
  -1  -4   1     1954.32     1973.36     22.00 o
   0  -4   1    13399.58    12716.87     93.42 o
   1  -4   1     6264.62     6121.88     43.05 o
   2  -4   1     5247.80     5250.65    118.54 o
   3  -4   1     6405.29     6440.25     66.65 o
   4  -4   1     9532.21     9111.77     65.98 o
   5  -4   1     2580.31     2667.76     32.11 o
   6  -4   1     5722.83     5600.50     70.86 o
   7  -4   1     2974.12     3105.66     57.06 o
   8  -4   1     1872.59     1859.66     50.90 o
   9  -4   1     1098.46     1152.00     35.26 o
  10  -4   1      743.08      823.70     44.17 o
 -10  -3   1       15.51        0.82     12.49 o
  -9  -3   1      564.41      472.51     25.34 o
  -8  -3   1      247.96      178.09     16.63 o
  -7  -3   1       45.91       15.81     10.45 o
  -6  -3   1      298.02      193.09     14.72 o
  -5  -3   1     1432.81     1423.96     24.02 o
  -4  -3   1       29.09       20.35      6.00 o
  -3  -3   1      148.14      160.30      7.16 o
  -2  -3   1     2068.93     2170.29     17.46 o
  -1  -3   1      313.47      310.18      5.70 o
   0  -3   1      154.82      196.18      4.82 o
   1  -3   1       21.16       35.84      4.53 o
   2  -3   1      136.81      148.79      5.47 o
   3  -3   1      253.45      264.52      7.04 o
   4  -3   1     1775.43     1804.78     21.42 o
   5  -3   1       48.31       42.15      7.67 o
   6  -3   1     1460.43     1510.83     31.55 o
   7  -3   1      653.27      654.45     20.25 o
   8  -3   1      337.78      304.35     18.40 o
   9  -3   1      340.19      404.57     21.73 o
  10  -3   1      210.46      235.24     19.49 o
  11  -3   1      213.07      137.94     23.46 o
 -10  -2   1        1.56        5.41     12.36 o
  -9  -2   1      246.01      213.33     17.16 o
  -8  -2   1        1.64      -14.89     14.89 o
  -7  -2   1       62.88       61.65      8.20 o
  -6  -2   1      110.03       88.12     10.23 o
  -5  -2   1       25.18       28.25      3.25 o
  -4  -2   1      554.47      539.96     10.72 o
  -3  -2   1    11778.41    11994.10     55.59 o
  -2  -2   1       15.16       24.35      3.05 o
  -1  -2   1     5835.41     6077.97     48.69 o
   0  -2   1     3847.91     4084.82     36.16 o
   1  -2   1     7988.90     7923.58     99.50 o
   2  -2   1      990.36     1192.55     21.37 o
   3  -2   1     3192.78     3205.72     27.42 o
   4  -2   1     3729.79     3701.85     38.59 o
   5  -2   1     1074.17     1023.56     23.30 o
   6  -2   1     2313.85     2378.07     36.16 o
   7  -2   1     1643.61     1646.87     30.36 o
   8  -2   1      675.06      629.25     24.22 o
   9  -2   1      493.57      515.29     23.89 o
  10  -2   1      312.42      285.46     21.10 o
  11  -2   1      285.49      233.97     23.09 o
 -10  -1   1       11.69       13.00     14.95 o
  -9  -1   1      570.46      561.73     24.33 o
  -8  -1   1       63.48       58.92      9.38 o
  -7  -1   1       16.08       -1.14      5.83 o
  -6  -1   1       11.90       10.70      5.66 o
  -5  -1   1      857.00      803.24     14.13 o
  -4  -1   1      583.80      637.86     15.62 o
  -3  -1   1     3668.15     3937.28     24.42 o
  -2  -1   1       80.01       76.70      3.14 o
  -1  -1   1     2018.22     2235.16     19.40 o
   0  -1   1     2344.19     2418.18     15.53 o
   1  -1   1     4781.45     4500.57     62.22 o
   2  -1   1     1601.34     1739.38     24.63 o
   3  -1   1     2134.91     2297.42     22.21 o
   4  -1   1     7770.00     7468.05     47.99 o
   5  -1   1      643.41      597.64     15.28 o
   6  -1   1     3572.86     3775.61     40.83 o
   7  -1   1     3204.15     3103.42     37.96 o
   8  -1   1      357.11      307.16     16.44 o
   9  -1   1     1416.43     1494.17     39.26 o
  10  -1   1      418.39      403.90     27.47 o
  11  -1   1      275.35      180.05     24.51 o
 -10   0   1        1.71        1.35     11.30 o
  -9   0   1      447.70      363.53     22.46 o
  -8   0   1       46.99       41.33      8.73 o
  -7   0   1        9.79       15.60      6.78 o
  -6   0   1       91.83       88.29      5.92 o
  -5   0   1      343.81      317.30      9.53 o
  -4   0   1      202.53      219.29      7.15 o
  -3   0   1     4305.68     4741.29     37.09 o
  -2   0   1      138.98      163.73      4.36 o
  -1   0   1     1830.69     2029.34     19.26 o
   2   0   1     5743.02     5792.83     52.56 o
   3   0   1     5018.56     5377.68     43.04 o
   4   0   1     8692.95     8547.36     36.43 o
   5   0   1     2027.64     1964.86     18.54 o
   6   0   1     6979.16     7109.04     48.22 o
   7   0   1     2063.20     2025.63     28.61 o
   8   0   1     2694.58     2726.99     40.12 o
   9   0   1      875.19      841.65     26.83 o
  10   0   1      974.80     1038.42     40.48 o
  11   0   1      580.60      520.09     31.75 o
 -10   1   1        9.33       -0.43     13.24 o
  -9   1   1      732.09      644.06     25.33 o
  -8   1   1        1.28       11.74      7.44 o
  -7   1   1       70.97       67.96      7.93 o
  -6   1   1        1.52        1.95      4.60 o
  -5   1   1      580.31      587.76     12.66 o
  -4   1   1      172.55      189.27      7.57 o
  -3   1   1     4213.70     4359.40     48.26 o
  -2   1   1      481.09      587.51      8.67 o
  -1   1   1      750.68      873.78      9.76 o
   2   1   1     1617.19     1612.20     20.22 o
   3   1   1     2062.33     2230.00     25.30 o
   4   1   1     6105.66     5950.06     37.20 o
   5   1   1      737.64      729.13     15.54 o
   6   1   1     3228.69     3357.08     44.28 o
   7   1   1     2496.33     2414.75     37.43 o
   8   1   1      575.71      556.34     17.11 o
   9   1   1     1048.81     1082.32     35.64 o
  10   1   1      517.40      541.52     27.09 o
  11   1   1      351.91      294.08     22.72 o
 -10   2   1       64.33        5.98     14.17 o
  -9   2   1      717.25      702.94     45.26 o
  -8   2   1       92.54       62.20      9.63 o
  -7   2   1        2.34       17.27      7.50 o
  -6   2   1      125.09      101.34      7.29 o
  -5   2   1      232.17      246.62      9.60 o
  -4   2   1      419.35      421.68     11.81 o
  -3   2   1     3937.28     3956.66     30.13 o
  -2   2   1       44.48       57.07      4.97 o
  -1   2   1     3711.59     3804.42     40.19 o
   0   2   1      936.67     1075.87     14.05 o
   1   2   1     3489.22     3635.35     39.62 o
   2   2   1     2424.31     2561.11     20.24 o
   3   2   1     3740.64     3691.59    120.73 o
   4   2   1     8081.03     8221.03     42.95 o
   5   2   1      680.54      586.57     13.96 o
   6   2   1     5193.06     5535.13     72.10 o
   7   2   1     2243.30     2196.10     42.51 o
   8   2   1      887.49      877.33     23.37 o
   9   2   1     1224.24     1229.33     31.80 o
  10   2   1      690.37      691.10     30.01 o
  11   2   1      245.72      211.77     19.31 o
 -10   3   1      271.55      179.35     19.07 o
  -9   3   1     1754.22     1759.47     45.47 o
  -8   3   1      548.09      590.46     22.32 o
  -7   3   1     1014.52      970.13     23.13 o
  -6   3   1     1425.45     1436.84     25.18 o
  -5   3   1     2943.90     3000.49     53.50 o
  -4   3   1      965.84      932.33     20.46 o
  -3   3   1       48.93       51.61      6.46 o
  -2   3   1     5200.56     5424.85     50.09 o
  -1   3   1        0.47       12.65      4.09 o
   0   3   1      846.68      809.10     13.27 o
   1   3   1      149.02      117.57      5.47 o
   2   3   1       48.42       40.87      2.70 o
   3   3   1     1550.68     1699.92     27.89 o
   4   3   1      246.34      289.51      7.26 o
   5   3   1      562.16      633.90     13.76 o
   6   3   1      789.31      859.49     18.17 o
   7   3   1      784.15      658.05     21.48 o
   8   3   1      298.35      263.57     15.84 o
   9   3   1      388.34      382.61     17.74 o
  10   3   1      239.10      232.10     20.21 o
  11   3   1      232.83      156.56     25.00 o
 -10   4   1      157.34      133.48     19.27 o
  -9   4   1     1052.33     1031.23     47.96 o
  -8   4   1      263.42      283.58     21.10 o
  -7   4   1      536.52      522.07     21.89 o
  -6   4   1     1064.81     1042.42     26.30 o
  -5   4   1     2441.26     2570.95     37.29 o
  -4   4   1      938.44      974.97     21.65 o
  -3   4   1      342.36      373.24     13.60 o
  -2   4   1     5133.15     5225.04     73.09 o
  -1   4   1     1448.54     1371.01     21.17 o
   0   4   1     1765.05     1779.49     22.49 o
   1   4   1     2286.59     2091.57     25.91 o
   2   4   1      277.99      265.00      7.81 o
   3   4   1       33.83       37.12      3.58 o
   4   4   1      730.76      835.72     13.94 o
   5   4   1      232.74      209.77      8.73 o
   6   4   1      933.69      926.79     26.33 o
   7   4   1      295.88      266.12     15.38 o
   8   4   1       50.54       17.79     10.05 o
   9   4   1      296.37      259.53     17.35 o
  10   4   1      210.15      225.38     24.21 o
 -10   5   1       59.73       32.50     16.17 o
  -9   5   1      750.72      749.40     42.08 o
  -8   5   1       55.91       54.99     12.53 o
  -7   5   1      169.51      182.62     17.77 o
  -6   5   1      383.13      307.24     19.71 o
  -5   5   1      648.72      748.67     21.45 o
  -4   5   1       82.26       59.74      9.23 o
  -3   5   1       44.19       19.23      7.16 o
  -2   5   1     1314.62     1409.40     27.47 o
  -1   5   1       20.15       26.79      6.28 o
   0   5   1       25.81       28.81      4.88 o
   1   5   1      357.42      303.58     10.94 o
   2   5   1      536.42      543.71     13.79 o
   3   5   1      651.81      684.59     12.22 o
   4   5   1     1028.78      974.24     14.45 o
   5   5   1       89.75       61.63      8.33 o
   6   5   1     1248.50     1352.53     28.24 o
   7   5   1      329.59      273.04     15.83 o
   8   5   1      225.67      170.85     16.31 o
   9   5   1      231.13      186.98     17.57 o
  10   5   1      235.06      210.16     26.28 o
  -9   6   1      475.64      504.26     78.27 o
  -8   6   1       31.65       34.14     13.33 o
  -7   6   1       82.72       94.58     14.71 o
  -6   6   1      144.03      175.61     25.83 o
  -5   6   1      227.52      259.28     16.19 o
  -4   6   1       17.90        3.32      6.65 o
  -3   6   1      194.44      144.99     11.32 o
  -2   6   1      147.86      140.77     13.27 o
  -1   6   1      993.77      977.90     24.64 o
   0   6   1      143.22      154.50      8.10 o
   1   6   1     1132.90     1207.48     30.56 o
   2   6   1      804.26      855.01     23.86 o
   3   6   1     3221.76     3173.59     32.26 o
   4   6   1     2427.47     2445.51     29.27 o
   5   6   1     1113.93     1143.11     27.47 o
   6   6   1     2284.85     2433.92     38.59 o
   7   6   1     1545.68     1479.56     38.18 o
   8   6   1      464.04      417.05     23.35 o
   9   6   1      963.10      984.15     36.32 o
  10   6   1      421.18      404.24     42.16 o
  -9   7   1      725.10      676.70     56.93 o
  -8   7   1      223.69      235.96     27.24 o
  -7   7   1      392.87      399.35     31.70 o
  -6   7   1      719.97      748.36     40.85 o
  -5   7   1     1055.62     1031.43     43.04 o
  -4   7   1      369.88      485.55     20.49 o
  -3   7   1      245.55      251.48     14.94 o
  -2   7   1     1703.28     1656.73     36.38 o
  -1   7   1       15.81       17.37      9.37 o
   0   7   1      101.01       87.50      6.23 o
   1   7   1      334.22      298.35     10.44 o
   2   7   1       53.17       66.55      7.53 o
   3   7   1      346.99      309.86     12.31 o
   4   7   1      192.09      233.91     12.30 o
   5   7   1      109.33      130.28     10.37 o
   6   7   1      696.97      691.35     26.90 o
   7   7   1      285.14      282.11     19.87 o
   8   7   1      213.42      160.45     17.80 o
   9   7   1      282.74      237.83     24.44 o
  -8   8   1      117.58      132.11     22.74 o
  -7   8   1      376.66      389.79     33.13 o
  -6   8   1      529.69      568.59     36.51 o
  -5   8   1      520.10      585.31     28.55 o
  -4   8   1      382.11      414.68     24.37 o
  -3   8   1      120.28      154.30     13.42 o
  -2   8   1     1093.36     1118.26     31.88 o
  -1   8   1        1.18       -3.96      9.91 o
   0   8   1       36.07       35.56      6.36 o
   1   8   1      100.92      128.22      7.99 o
   2   8   1       67.93       71.71      7.33 o
   3   8   1      254.91      259.65     12.26 o
   4   8   1      134.40      116.17     12.25 o
   5   8   1       76.49       84.77     11.92 o
   6   8   1      353.27      362.89     21.70 o
   7   8   1      212.72      199.92     18.63 o
   8   8   1       54.33        9.41     14.44 o
   9   8   1      213.81      202.46     32.31 o
  -7   9   1      756.39      792.74     45.26 o
  -6   9   1     1288.15     1326.47     55.57 o
  -5   9   1     1547.78     1719.71     77.25 o
  -4   9   1     1033.51     1134.06     47.91 o
  -3   9   1     1964.30     2157.19     52.49 o
  -2   9   1     1965.11     2070.51     60.32 o
  -1   9   1     1087.84     1036.60     31.93 o
   0   9   1      862.64      856.49     28.15 o
   1   9   1     1047.90     1047.98     41.89 o
   2   9   1      230.22      187.28     11.82 o
   3   9   1       48.59       37.24     10.65 o
   4   9   1        1.39        4.84     11.76 o
   5   9   1      132.82       82.55     12.28 o
   6   9   1      162.27      217.70     18.56 o
   7   9   1        2.35       13.36     10.89 o
   8   9   1        2.11        7.05     14.83 o
  -7  10   1      521.18      501.65     43.89 o
  -6  10   1      918.24      996.21     51.20 o
  -5  10   1     1049.89     1076.96     42.06 o
  -4  10   1      838.13     1046.64     40.04 o
  -3  10   1      954.42     1016.64     39.46 o
  -2  10   1     2013.94     2125.15     53.41 o
  -1  10   1      282.39      306.93     20.30 o
   0  10   1      722.79      647.76     30.41 o
   1  10   1      602.39      581.10     32.46 o
   2  10   1      100.93       74.72     15.99 o
   3  10   1        0.63       -3.30     10.75 o
   4  10   1       55.99       36.07     10.16 o
   5  10   1        2.06        4.83     12.47 o
   6  10   1       47.25       28.54     18.03 o
   7  10   1       17.90       22.89     18.87 o
  -5  11   1      578.17      634.74     41.72 o
  -4  11   1      577.69      645.65     33.82 o
  -3  11   1      775.59      835.66     37.15 o
  -2  11   1     1174.56     1250.15     51.81 o
  -1  11   1      450.07      379.87     28.51 o
   0  11   1      617.20      574.34     30.53 o
   1  11   1      704.04      681.76     32.59 o
   2  11   1      262.30      202.07     21.53 o
   3  11   1       88.39       84.33     17.12 o
   4  11   1      176.59      144.97     17.61 o
   5  11   1       64.68       35.24     12.69 o
   6  11   1        0.16       -9.94     11.94 o
  -4  12   1       27.85       34.03     31.76 o
  -3  12   1       44.60       42.33     23.95 o
  -2  12   1       43.15       54.14     18.82 o
  -1  12   1       27.19      -21.03     21.03 o
   0  12   1       11.69       -1.66     13.14 o
   1  12   1        6.43       -8.68     16.59 o
   2  12   1       93.58       41.15     27.90 o
   3  12   1      138.57      132.98     17.77 o
   4  12   1       52.02       45.85     16.22 o
  -1  13   1      136.27      130.79     20.08 o
   0  13   1      147.02       95.79     21.66 o
   1  13   1      166.96      194.85     26.05 o
   2  13   1        3.55      -17.67     17.67 o
  -2 -12   2        0.42      -16.89     16.89 o
  -1 -12   2        8.86       27.08     24.49 o
   0 -12   2      138.49      155.57     24.87 o
   1 -12   2      134.50      113.21     19.01 o
   2 -12   2       74.37       64.07     24.23 o
   3 -12   2      386.50      444.70     44.40 o
  -4 -11   2        5.08       31.15     18.39 o
  -3 -11   2        1.52       15.05     18.01 o
  -2 -11   2        6.11       -0.73     14.16 o
  -1 -11   2       12.13       56.39     15.47 o
   0 -11   2       69.68       52.93     14.96 o
   1 -11   2       29.40       28.84     13.36 o
   2 -11   2        0.65        3.01     14.38 o
   3 -11   2      228.96      216.00     21.68 o
   4 -11   2      166.11      135.04     21.81 o
   5 -11   2       74.21      105.96     21.58 o
  -5 -10   2      268.37      272.15     22.15 o
  -4 -10   2        8.07       14.71     11.07 o
  -3 -10   2        4.46       13.61     10.19 o
  -2 -10   2        4.16        7.82     12.08 o
  -1 -10   2        3.90      -11.83     11.83 o
   0 -10   2      115.85      122.76     17.01 o
   1 -10   2      181.85      178.24     21.05 o
   2 -10   2       51.92       38.72     13.02 o
   3 -10   2      590.84      649.51     32.49 o
   4 -10   2      400.24      425.56     33.97 o
   5 -10   2      294.47      306.79     32.66 o
   6 -10   2      381.78      389.36     34.97 o
   7 -10   2      555.16      587.45     42.21 o
  -6  -9   2      880.08      908.73     35.57 o
  -5  -9   2     1527.10     1491.44     43.09 o
  -4  -9   2      958.97      969.76     30.61 o
  -3  -9   2      987.97     1090.59     31.39 o
  -2  -9   2     1383.70     1352.77     30.82 o
  -1  -9   2     1282.21     1326.56     31.50 o
   0  -9   2      500.17      504.20     22.34 o
   1  -9   2      561.90      522.32     24.54 o
   2  -9   2      518.71      530.24     28.19 o
   3  -9   2        3.08        9.78     13.33 o
   4  -9   2       15.55       11.62     14.19 o
   5  -9   2        4.02       29.19     15.94 o
   6  -9   2       73.83      111.68     21.80 o
   7  -9   2      117.86      159.55     27.78 o
   8  -9   2      144.36      148.27     25.15 o
  -7  -8   2      330.68      348.37     23.37 o
  -6  -8   2      503.58      570.88     30.23 o
  -5  -8   2     1160.57     1142.89     36.15 o
  -4  -8   2      732.70      751.34     25.97 o
  -3  -8   2      511.73      637.61     21.20 o
  -2  -8   2     1298.47     1308.32     28.32 o
  -1  -8   2     1063.08     1138.05     27.74 o
   0  -8   2      555.49      616.28     20.55 o
   1  -8   2      438.22      479.34     30.66 o
   2  -8   2     1119.82     1015.22     35.34 o
   3  -8   2       73.71       73.44     14.61 o
   4  -8   2      107.05      102.17     15.89 o
   5  -8   2        8.87      -16.69     16.69 o
   6  -8   2       59.34      112.09     22.00 o
   7  -8   2       85.60       87.24     20.90 o
   8  -8   2       45.82       59.30     19.67 o
  -8  -7   2      413.00      401.72     23.53 o
  -7  -7   2      127.76      128.39     14.82 o
  -6  -7   2      269.22      260.97     18.36 o
  -5  -7   2     1245.77     1298.51     29.90 o
  -4  -7   2       32.70       37.33      9.36 o
  -3  -7   2      738.21      864.73     20.62 o
  -2  -7   2      354.04      371.37     13.54 o
  -1  -7   2      661.33      691.61     20.50 o
   0  -7   2      332.62      302.47     14.21 o
   1  -7   2      350.06      341.25     14.44 o
   2  -7   2      450.44      398.49     21.85 o
   3  -7   2        6.77      -10.78     10.78 o
   4  -7   2        1.25        4.27     11.37 o
   5  -7   2       67.76       41.24     15.54 o
   6  -7   2      115.56      117.66     20.28 o
   7  -7   2       77.29       71.78     18.84 o
   8  -7   2       34.59       21.23     20.10 o
   9  -7   2       13.21      -16.04     16.04 o
  -8  -6   2      333.19      331.22     23.08 o
  -7  -6   2       48.35       31.34     11.71 o
  -6  -6   2      170.41      144.14     19.06 o
  -5  -6   2      453.08      516.27     21.71 o
  -4  -6   2        4.74        7.76      6.42 o
  -3  -6   2        8.03       31.14      6.14 o
  -2  -6   2       12.01       13.51      5.34 o
  -1  -6   2       55.63       53.81      6.06 o
   0  -6   2      555.80      542.42     15.74 o
   1  -6   2      491.50      502.53     20.02 o
   2  -6   2      275.63      275.02     17.30 o
   3  -6   2     3632.67     3686.23     63.65 o
   4  -6   2      610.67      608.52     20.77 o
   5  -6   2     1245.55     1198.08     32.99 o
   6  -6   2     1113.47     1272.52     48.86 o
   7  -6   2      944.40      874.30     44.36 o
   8  -6   2      660.58      567.78     37.65 o
   9  -6   2      190.86      171.24     36.16 o
  10  -6   2      643.80      565.17     40.75 o
  -9  -5   2      576.19      524.90     28.51 o
  -8  -5   2      874.10      811.82     32.11 o
  -7  -5   2      762.97      772.14     30.01 o
  -6  -5   2     1139.30     1219.26     34.46 o
  -5  -5   2     3603.45     3469.90     49.94 o
  -4  -5   2     1315.68     1367.43     23.32 o
  -3  -5   2     2985.47     3189.80     32.00 o
  -2  -5   2     3107.60     3080.94     29.83 o
  -1  -5   2     3756.32     3736.37     26.77 o
   0  -5   2     1820.13     1848.29     20.69 o
   1  -5   2     2120.19     2043.18     29.55 o
   2  -5   2     1910.59     1871.33     36.93 o
   3  -5   2      291.40      239.89     15.46 o
   4  -5   2      157.22      120.13     12.74 o
   5  -5   2        0.01        5.47      5.76 o
   6  -5   2      253.58      289.68     23.84 o
   7  -5   2      198.70      180.18     17.80 o
   8  -5   2      120.01      109.22     21.01 o
   9  -5   2      107.17       97.79     27.99 o
  10  -5   2      434.96      346.90     31.43 o
  -9  -4   2      458.39      438.27     26.08 o
  -8  -4   2     1145.42     1076.46     35.50 o
  -7  -4   2      325.56      343.06     21.47 o
  -6  -4   2     1436.25     1376.02     35.07 o
  -5  -4   2     2894.50     3010.27     39.76 o
  -4  -4   2     1207.74     1283.03     19.87 o
  -3  -4   2     3503.40     3733.45     34.00 o
  -2  -4   2     3442.93     3550.60     34.70 o
  -1  -4   2     2899.11     3033.68     27.02 o
   0  -4   2     5770.30     5956.18     56.93 o
   1  -4   2     1562.21     1690.78     24.52 o
   2  -4   2     3612.58     3503.28     54.98 o
   3  -4   2       60.58       50.56      6.00 o
   4  -4   2      374.21      377.13     12.74 o
   5  -4   2      118.25      123.82     13.17 o
   6  -4   2      106.69      121.84     22.37 o
   7  -4   2       16.30       13.60     11.08 o
   8  -4   2       51.84       35.66     13.14 o
   9  -4   2       18.18       -2.42     11.17 o
  10  -4   2      310.10      272.34     23.26 o
 -10  -3   2      441.48      431.07     29.86 o
  -9  -3   2      952.50      891.70     33.99 o
  -8  -3   2     1419.84     1490.35     40.37 o
  -7  -3   2     1252.88     1311.33     35.52 o
  -6  -3   2     1686.73     1656.22     37.03 o
  -5  -3   2     5409.09     5804.45     64.35 o
  -4  -3   2     1883.53     1837.87     27.81 o
  -3  -3   2     5343.17     5383.30     46.28 o
  -2  -3   2     4870.29     5091.28     37.77 o
  -1  -3   2     6574.25     6377.05     33.61 o
   0  -3   2     3299.31     3401.85     38.05 o
   1  -3   2     6008.17     6077.57     64.77 o
   2  -3   2     4187.84     4377.08     98.02 o
   3  -3   2       35.62       40.36      4.29 o
   4  -3   2     1220.20     1178.17     21.07 o
   5  -3   2      305.94      317.76     12.75 o
   6  -3   2        0.10       -0.23      7.29 o
   7  -3   2        9.68        2.84      8.77 o
   8  -3   2        4.69      -10.25     10.25 o
   9  -3   2        2.45       -8.09      9.33 o
  10  -3   2      213.35      184.48     17.82 o
  11  -3   2        3.85      -16.96     18.38 o
 -10  -2   2      328.85      283.69     25.11 o
  -9  -2   2      982.86     1009.55     35.08 o
  -8  -2   2     1666.17     1687.14     38.49 o
  -7  -2   2      921.24      943.50     27.43 o
  -6  -2   2     2253.15     2346.73     38.64 o
  -5  -2   2     6292.70     6484.52     71.33 o
  -4  -2   2     1068.98     1113.18     20.42 o
  -3  -2   2     9956.16    10323.94     56.37 o
  -2  -2   2     3216.40     3245.12     29.52 o
  -1  -2   2     5956.89     5832.85     28.59 o
   0  -2   2     4015.10     4291.41     56.89 o
   1  -2   2     4477.60     4436.83     41.87 o
   2  -2   2     2998.80     3292.63     43.68 o
   3  -2   2      264.88      257.45      5.78 o
   4  -2   2      970.06      931.52     14.17 o
   5  -2   2      100.93       92.62      6.03 o
   6  -2   2       22.93       20.14      5.82 o
   7  -2   2        6.83       12.50      6.61 o
   8  -2   2        1.18       -3.40     11.07 o
   9  -2   2        4.24       -8.93      8.93 o
  10  -2   2      216.97      172.19     15.45 o
  11  -2   2        2.40       -2.71     13.52 o
 -10  -1   2      524.39      494.36     27.90 o
  -9  -1   2      571.76      544.47     24.97 o
  -8  -1   2     1321.89     1374.95     31.11 o
  -7  -1   2     1116.83     1196.11     30.10 o
  -6  -1   2     2082.67     2070.13     31.10 o
  -5  -1   2     4837.15     5023.68     39.04 o
  -4  -1   2     4231.01     4469.29     48.01 o
  -3  -1   2     6105.76     6181.49     52.74 o
  -2  -1   2     9516.01     9619.84    109.62 o
  -1  -1   2     5689.70     5863.89     46.19 o
   0  -1   2     8607.45     8458.56     58.96 o
   1  -1   2     4777.62     5134.82     44.94 o
   2  -1   2     7963.28     8140.80     51.67 o
   3  -1   2       48.65       55.30      4.11 o
   4  -1   2     2724.30     2667.37     26.86 o
   5  -1   2      827.68      786.05     13.61 o
   6  -1   2      116.32      143.30      8.99 o
   7  -1   2      336.39      333.18     14.05 o
   8  -1   2      152.42      180.05     13.73 o
   9  -1   2       47.92       60.42     10.38 o
  10  -1   2       82.85       52.14     15.43 o
  11  -1   2       43.94       61.61     14.30 o
 -10   0   2       92.40       44.12     17.46 o
  -9   0   2      329.74      276.00     18.96 o
  -8   0   2      693.33      704.84     23.21 o
  -7   0   2      170.50      169.59     12.20 o
  -6   0   2      750.27      763.40     16.05 o
  -5   0   2     3686.37     3890.12     31.10 o
  -4   0   2      290.05      289.06      8.35 o
  -3   0   2     7613.11     7756.02     34.77 o
  -2   0   2     3456.26     3372.10     24.59 o
  -1   0   2     3375.81     3381.06     34.99 o
   0   0   2     4543.99     4259.48     28.09 o
   1   0   2     2331.02     2293.88     27.77 o
   2   0   2     5047.63     5228.80     61.77 o
   3   0   2      608.81      649.34     10.17 o
   4   0   2     1161.85     1141.57     19.96 o
   5   0   2      165.70      154.54      6.09 o
   6   0   2       29.61       16.37      3.79 o
   7   0   2       10.15        1.04      5.87 o
   8   0   2       26.98       24.06      8.87 o
   9   0   2       55.00       30.60     11.43 o
  10   0   2      149.63      107.65     14.85 o
  11   0   2        0.40      -12.56     12.56 o
 -10   1   2      422.23      429.09     26.26 o
  -9   1   2      617.59      574.05     25.34 o
  -8   1   2     1529.10     1624.96     34.16 o
  -7   1   2      585.12      566.36     19.59 o
  -6   1   2     2540.93     2605.24     28.65 o
  -5   1   2     4449.00     4469.24     36.42 o
  -4   1   2     1758.40     1836.02     21.42 o
  -3   1   2    10503.53    10216.77     78.90 o
  -2   1   2     5111.61     5016.80     37.22 o
  -1   1   2     4244.42     4220.57     30.89 o
   0   1   2     3665.37     3533.25     32.84 o
   1   1   2     5031.46     4910.80     54.10 o
   2   1   2     1986.75     2134.68     18.09 o
   3   1   2      170.25      226.79      4.27 o
   4   1   2     1441.51     1395.87     20.51 o
   5   1   2       56.05       36.05      5.07 o
   6   1   2       67.27       35.13      6.15 o
   7   1   2       94.15       93.22      8.01 o
   8   1   2       38.95       16.14      7.01 o
   9   1   2        2.63       -0.82      8.55 o
  10   1   2      350.57      306.66     18.48 o
  11   1   2        0.23       10.51     18.04 o
 -10   2   2      585.76      533.48     32.44 o
  -9   2   2      821.56      901.21     30.94 o
  -8   2   2     1047.45     1096.20     28.64 o
  -7   2   2     2284.96     2445.22     34.17 o
  -6   2   2     1591.36     1689.03     24.55 o
  -5   2   2     7684.92     7735.93     50.81 o
  -4   2   2     2877.13     2970.97     30.20 o
  -3   2   2    13102.20    12521.60     55.73 o
  -2   2   2     9202.01     8971.72     49.48 o
  -1   2   2     9061.00     8905.96    108.40 o
   0   2   2     5921.84     5707.64     47.61 o
   1   2   2     7576.74     7440.63     49.39 o
   2   2   2     7279.07     7296.52     55.49 o
   3   2   2      136.54      155.48      6.17 o
   4   2   2     3105.63     3212.72     25.39 o
   5   2   2      779.20      700.26     14.17 o
   6   2   2       78.50      117.05      8.06 o
   7   2   2      121.24      129.94      9.23 o
   8   2   2      159.11      179.95     12.32 o
   9   2   2       42.82       27.80      9.96 o
  10   2   2      102.37       54.44     10.67 o
  11   2   2        3.47      -14.28     14.28 o
 -10   3   2      427.93      421.51     26.01 o
  -9   3   2      763.96      779.84     31.80 o
  -8   3   2     1987.80     2058.41     46.24 o
  -7   3   2      842.20      920.52     23.27 o
  -6   3   2     3862.68     4030.80     43.11 o
  -5   3   2     6098.81     6234.00     52.29 o
  -4   3   2     2917.30     2958.20     34.06 o
  -3   3   2    15397.01    15025.29    163.72 o
  -2   3   2     8670.51     8205.74     79.14 o
  -1   3   2     8638.22     8268.32     47.36 o
   0   3   2     8001.59     7693.94     88.35 o
   1   3   2     7595.32     7549.44     49.70 o
   2   3   2     8240.02     8131.98     49.92 o
   3   3   2     1503.35     1533.46     18.29 o
   4   3   2     5089.40     5276.67     89.80 o
   5   3   2     2881.34     2375.59    155.82 o
   6   3   2      523.53      640.68     14.59 o
   7   3   2     1475.81     1545.90     40.26 o
   8   3   2      629.99      736.12     24.65 o
   9   3   2      121.98      140.66     14.41 o
  10   3   2        5.65       11.75     10.39 o
  11   3   2      107.21      104.93     22.48 o
 -10   4   2      437.18      414.65     29.10 o
  -9   4   2      470.32      480.40     40.96 o
  -8   4   2      978.15     1083.76     38.79 o
  -7   4   2      959.11     1014.01     28.80 o
  -6   4   2     2006.77     2229.76     35.93 o
  -5   4   2     3673.30     3790.35     50.09 o
  -4   4   2     2467.99     2552.84     37.83 o
  -3   4   2     7263.87     7116.62     63.32 o
  -2   4   2     7828.15     7474.80     61.93 o
  -1   4   2     2791.55     2734.67     27.03 o
   0   4   2     5064.11     4879.49     36.25 o
   1   4   2     3052.17     2948.71     31.21 o
   2   4   2     4006.50     4074.68     33.10 o
   3   4   2      178.80      159.94      6.56 o
   4   4   2     4044.30     4080.58     49.61 o
   5   4   2      347.70      354.16     10.34 o
   6   4   2      358.60      403.74     15.63 o
   7   4   2      500.35      462.87     18.14 o
   8   4   2      244.69      303.35     16.34 o
   9   4   2       31.66       45.21     10.91 o
  10   4   2        0.77       -0.88     17.02 o
  11   4   2       69.53       54.39     18.86 o
  -9   5   2      543.28      503.61     51.02 o
  -8   5   2     1159.07     1247.09     73.78 o
  -7   5   2     1387.89     1501.26     37.49 o
  -6   5   2     2891.80     3062.28     46.91 o
  -5   5   2     5767.57     5894.62     81.41 o
  -4   5   2     3764.21     3777.41     52.10 o
  -3   5   2    14471.02    14456.97     85.82 o
  -2   5   2    10216.25    10099.84     69.37 o
  -1   5   2    12003.81    11665.87     98.83 o
   0   5   2    11133.87    11043.00     89.61 o
   1   5   2    10650.55    10474.28    127.65 o
   2   5   2    10599.79    10870.02     64.34 o
   3   5   2     4353.09     4207.64     27.01 o
   4   5   2     6193.07     6277.71     47.90 o
   5   5   2     3276.22     3258.58     39.74 o
   6   5   2      768.57      789.10     24.58 o
   7   5   2     1133.27     1182.43     36.65 o
   8   5   2      637.49      637.37     22.83 o
   9   5   2       59.62       64.48     13.06 o
  10   5   2        7.16        9.01     23.62 o
  -9   6   2      167.38      176.94     36.33 o
  -8   6   2      293.62      346.16     59.02 o
  -7   6   2      507.20      548.36     34.05 o
  -6   6   2      743.13      869.16     38.86 o
  -5   6   2     2223.06     2206.49     49.21 o
  -4   6   2      716.84      741.56     25.22 o
  -3   6   2     4611.58     4551.70     52.19 o
  -2   6   2     3561.77     3618.84     45.31 o
  -1   6   2     2334.65     2359.67     33.93 o
   0   6   2     2156.30     2154.22     26.82 o
   1   6   2     4648.55     4734.19     42.59 o
   2   6   2     1883.00     1869.31     23.60 o
   3   6   2     1556.12     1548.93     19.68 o
   4   6   2     3126.92     3085.44     33.88 o
   5   6   2     1158.74     1113.86     28.85 o
   6   6   2      293.27      306.02     15.23 o
   7   6   2      676.65      690.25     22.77 o
   8   6   2      283.63      308.09     22.99 o
   9   6   2       13.91       -1.60     13.48 o
  10   6   2        0.71      -12.99     24.35 o
  -9   7   2      143.28      182.02     34.42 o
  -8   7   2      361.75      364.52     41.55 o
  -7   7   2      220.62      273.96     25.83 o
  -6   7   2     1213.51     1320.59     49.62 o
  -5   7   2     1103.78     1166.62     61.13 o
  -4   7   2      731.42      716.33     24.13 o
  -3   7   2     3559.00     3706.54     51.38 o
  -2   7   2     1909.03     1923.02     35.82 o
  -1   7   2     1545.29     1529.43     29.33 o
   0   7   2     2274.87     2394.94     35.23 o
   1   7   2     1229.01     1184.66     27.67 o
   2   7   2     2333.28     2478.20     41.59 o
   3   7   2      497.82      496.83     15.11 o
   4   7   2     2386.37     2354.52     33.89 o
   5   7   2      596.28      690.23     19.79 o
   6   7   2      232.71      250.37     16.86 o
   7   7   2      470.28      435.44     22.95 o
   8   7   2      220.44      226.04     22.01 o
   9   7   2        9.97      -14.77     14.77 o
  10   7   2        9.40       16.11     17.14 o
  -8   8   2      348.84      332.40     42.88 o
  -7   8   2      553.50      536.03     36.98 o
  -6   8   2      914.29     1004.14     46.79 o
  -5   8   2     1552.87     1616.43     54.99 o
  -4   8   2      663.29      600.77     28.39 o
  -3   8   2     2950.16     3008.98     48.74 o
  -2   8   2     1502.28     1525.79     36.16 o
  -1   8   2     1138.31     1120.72     30.10 o
   0   8   2     1022.91     1072.61     28.28 o
   1   8   2     1087.96     1123.70     20.00 o
   2   8   2      548.59      578.36     18.74 o
   3   8   2      284.10      263.37     12.55 o
   4   8   2      737.71      741.12     21.12 o
   5   8   2      229.29      255.34     14.05 o
   6   8   2       10.81        1.85     10.37 o
   7   8   2      130.97      155.58     17.17 o
   8   8   2       66.66       38.43     16.79 o
   9   8   2        3.60       25.86     21.28 o
  -7   9   2     1017.74      964.43     49.40 o
  -6   9   2     1754.45     1795.26     63.17 o
  -5   9   2     2732.69     2796.70     74.97 o
  -4   9   2     3067.95     3197.89     65.32 o
  -3   9   2     4573.78     4572.61     63.10 o
  -2   9   2     7319.38     7565.04    169.67 o
  -1   9   2     3952.83     4070.15     80.68 o
   0   9   2     6744.81     6912.12    149.00 o
   1   9   2     6405.85     6245.75    138.43 o
   2   9   2     4587.78     4770.20     71.67 o
   3   9   2     3618.53     3675.95     96.79 o
   4   9   2     4657.88     4680.18    100.56 o
   5   9   2     1804.32     1970.46     40.66 o
   6   9   2     1095.53     1086.09     34.75 o
   7   9   2      984.29     1035.36     41.81 o
   8   9   2      563.31      535.45     33.16 o
  -6  10   2      879.76      898.64     47.26 o
  -5  10   2      938.53      979.69     40.28 o
  -4  10   2      672.84      608.98     31.88 o
  -3  10   2     3553.43     3743.19     72.06 o
  -2  10   2     1136.41     1218.10     41.19 o
  -1  10   2     3074.03     3040.82     75.49 o
   0  10   2     2417.75     2440.16     82.76 o
   1  10   2     3265.17     3217.88     54.15 o
   2  10   2     2573.09     2472.44     81.49 o
   3  10   2     2286.74     2264.79     55.93 o
   4  10   2     2692.28     2518.03     52.54 o
   5  10   2     1665.97     1727.30     50.18 o
   6  10   2      664.95      648.80     47.56 o
   7  10   2     1000.76      941.89     51.29 o
  -5  11   2      636.05      680.37     42.57 o
  -4  11   2      601.11      537.17     32.02 o
  -3  11   2     1151.73     1240.06     51.31 o
  -2  11   2     1474.17     1546.03     56.44 o
  -1  11   2      767.80      736.60     34.51 o
   0  11   2     1661.41     1817.77     82.45 o
   1  11   2     1515.99     1371.87     53.42 o
   2  11   2     1174.14     1123.03     41.75 o
   3  11   2     1077.37     1035.94     40.87 o
   4  11   2     1536.19     1470.66     43.00 o
   5  11   2      717.74      786.31     32.77 o
   6  11   2      434.74      428.00     29.84 o
  -4  12   2      296.76      263.69     27.84 o
  -3  12   2      724.82      667.77     41.54 o
  -2  12   2      699.03      691.62     41.21 o
  -1  12   2      466.71      460.87     29.55 o
   0  12   2      830.33      830.07     43.99 o
   1  12   2      814.37      834.84     44.39 o
   2  12   2      452.14      501.83     30.99 o
   3  12   2      448.28      452.65     30.43 o
   4  12   2      636.89      551.03     29.28 o
   5  12   2      194.79      242.02     24.52 o
  -2  13   2      476.44      460.72     37.05 o
  -1  13   2      538.94      463.67     30.93 o
   0  13   2      819.40      877.39     54.78 o
   1  13   2      802.38      738.64     44.61 o
   2  13   2      615.64      604.11     49.11 o
   3  13   2      582.55      628.55     36.64 o
   1 -12   3      313.96      326.95     32.82 o
  -3 -11   3      476.35      482.88     44.39 o
  -2 -11   3      747.90      713.62     35.69 o
  -1 -11   3      644.54      571.83     37.12 o
   0 -11   3      250.09      242.43     22.80 o
   1 -11   3      712.71      691.48     31.18 o
   2 -11   3      324.87      290.06     25.88 o
   3 -11   3      138.49       92.68     33.90 o
   4 -11   3       87.93       57.00     31.70 o
   5 -11   3      152.77       34.76     30.26 o
  -5 -10   3      809.37      841.66     39.46 o
  -4 -10   3      666.02      720.49     35.80 o
  -3 -10   3      906.18      836.59     45.22 o
  -2 -10   3     1319.71     1366.45     40.38 o
  -1 -10   3     1564.44     1434.95     45.41 o
   0 -10   3      281.09      261.86     21.65 o
   1 -10   3     1867.95     1884.67     46.51 o
   2 -10   3      518.57      492.03     28.41 o
   3 -10   3      279.41      302.03     23.17 o
   4 -10   3      282.36      226.98     25.76 o
   5 -10   3      339.94      278.75     29.45 o
   6 -10   3       56.15       32.48     18.07 o
  -6  -9   3     1370.27     1485.29     46.01 o
  -5  -9   3     1443.78     1467.60     43.51 o
  -4  -9   3     1580.95     1721.67     45.20 o
  -3  -9   3     2708.41     2687.33     48.61 o
  -2  -9   3     4664.98     4647.06     62.09 o
  -1  -9   3     2957.01     2915.96     52.69 o
   0  -9   3     4246.34     4242.27     74.49 o
   1  -9   3     4295.06     4468.69    145.93 o
   2  -9   3     4093.06     4226.17     86.81 o
   3  -9   3     2475.41     2506.49     58.66 o
   4  -9   3     2178.08     2103.69     97.67 o
   5  -9   3     2176.12     2210.03     71.28 o
   6  -9   3     1310.46     1163.92     71.43 o
   7  -9   3      330.36      279.18     31.83 o
  -7  -8   3      400.71      377.40     25.00 o
  -6  -8   3      760.80      811.26     33.51 o
  -5  -8   3      918.11      933.19     34.03 o
  -4  -8   3     1387.99     1439.92     35.67 o
  -3  -8   3     1576.28     1581.61     32.97 o
  -2  -8   3     2802.09     2732.80     41.65 o
  -1  -8   3     2943.43     2862.19     44.11 o
   0  -8   3     1130.30     1182.86     32.02 o
   1  -8   3     4736.65     4611.99     86.98 o
   2  -8   3     1862.61     1873.64     47.31 o
   3  -8   3     1603.03     1639.36     45.45 o
   4  -8   3     1743.03     1696.56     61.57 o
   5  -8   3     1581.01     1370.37     54.30 o
   6  -8   3      886.45      887.86     45.90 o
   7  -8   3      331.48      317.79     31.04 o
   8  -8   3      754.35      659.36     43.18 o
  -7  -7   3      373.78      378.37     22.01 o
  -6  -7   3     1531.99     1546.31     39.17 o
  -5  -7   3     1431.03     1615.51     37.71 o
  -4  -7   3     2859.20     2982.59     40.27 o
  -3  -7   3     2085.90     1947.83     29.51 o
  -2  -7   3     6477.29     6672.90     56.87 o
  -1  -7   3     3667.21     3632.23     43.73 o
   0  -7   3     2459.78     2535.18     42.94 o
   1  -7   3     6644.83     6655.24     66.97 o
   2  -7   3     3766.74     3865.20     63.22 o
   3  -7   3     1520.95     1464.39     40.40 o
   4  -7   3     3873.02     3885.18     64.82 o
   5  -7   3     1714.63     1672.85     70.74 o
   6  -7   3     1330.27     1282.19     51.65 o
   7  -7   3      489.16      520.65     36.83 o
   8  -7   3     1004.13     1011.50     50.09 o
   9  -7   3      177.40      172.33     27.66 o
  -8  -6   3      149.87      126.71     16.57 o
  -7  -6   3       53.65       40.08     11.70 o
  -6  -6   3      859.36      890.05     29.70 o
  -5  -6   3     1330.68     1373.08     33.84 o
  -4  -6   3      192.87      201.05     10.95 o
  -3  -6   3     4793.22     4810.71     43.13 o
  -2  -6   3     1788.37     1818.44     25.75 o
  -1  -6   3     3083.42     3033.81     32.63 o
   0  -6   3     1564.98     1516.33     25.83 o
   1  -6   3     4923.58     5103.60     55.45 o
   2  -6   3     1393.75     1527.65     29.28 o
   3  -6   3     2804.63     2671.23     67.98 o
   4  -6   3     1012.30      923.91     30.33 o
   5  -6   3     2683.69     2700.78     45.62 o
   6  -6   3      633.51      556.41     34.35 o
   7  -6   3      247.52      280.96     27.53 o
   8  -6   3     1141.33     1031.78     49.65 o
   9  -6   3       68.21       32.72     21.82 o
  10  -6   3       17.37      -12.80     16.12 o
  -8  -5   3       76.42       46.39     12.76 o
  -7  -5   3      130.14      119.79     14.35 o
  -6  -5   3      883.70      929.37     28.83 o
  -5  -5   3      158.53      142.83     13.59 o
  -4  -5   3     2187.82     2363.93     29.91 o
  -3  -5   3      531.70      537.34     14.58 o
  -2  -5   3     4320.73     4128.03     35.90 o
  -1  -5   3     1854.41     2001.78     23.87 o
   0  -5   3      337.70      306.00     11.49 o
   1  -5   3     6179.53     6104.23     52.70 o
   2  -5   3      958.56      947.09     20.61 o
   3  -5   3     1355.54     1337.99     21.84 o
   4  -5   3     2584.80     2490.84     31.26 o
   5  -5   3     1503.44     1385.75     33.87 o
   6  -5   3      849.64      978.70     26.86 o
   7  -5   3      349.98      298.82     27.37 o
   8  -5   3     1088.01     1042.85     47.06 o
   9  -5   3      140.56      111.13     38.68 o
  10  -5   3       16.84        3.07     20.05 o
  -9  -4   3      216.04      185.46     16.79 o
  -8  -4   3      257.92      286.43     21.37 o
  -7  -4   3      160.87      116.80     14.78 o
  -6  -4   3     1345.70     1400.94     36.48 o
  -5  -4   3      920.67     1034.43     24.99 o
  -4  -4   3     1617.64     1633.84     24.98 o
  -3  -4   3     2366.74     2392.38     27.03 o
  -2  -4   3     6139.97     6297.52     41.11 o
  -1  -4   3     2471.04     2468.25     24.63 o
   0  -4   3     1563.45     1645.30     18.67 o
   1  -4   3     7701.08     7514.06     57.30 o
   2  -4   3     2558.83     2418.52     68.97 o
   3  -4   3     1553.85     1411.77     27.68 o
   4  -4   3     4946.15     4888.49     49.35 o
   5  -4   3     1348.91     1275.56     29.76 o
   6  -4   3     1042.62     1111.74     32.23 o
   7  -4   3      184.15      172.73     16.60 o
   8  -4   3     1291.34     1272.70     40.19 o
   9  -4   3       21.93        4.58     12.06 o
  10  -4   3        8.74      -12.72     12.72 o
  11  -4   3       89.83      109.05     19.80 o
  -9  -3   3      472.83      535.38     27.64 o
  -8  -3   3      813.34      830.62     31.93 o
  -7  -3   3      631.37      619.74     26.19 o
  -6  -3   3     4269.39     4361.93     60.61 o
  -5  -3   3     2797.09     2926.34     38.88 o
  -4  -3   3     4740.08     4677.62     48.99 o
  -3  -3   3    11484.38    11511.86     59.84 o
  -2  -3   3    11183.25    10936.44     99.85 o
  -1  -3   3    12266.31    11489.08     64.71 o
   0  -3   3     9324.78     9058.09     46.55 o
   1  -3   3    21104.24    19922.42    171.63 o
   2  -3   3     9422.15     9337.07     69.15 o
   3  -3   3    12034.25    10952.17     97.89 o
   4  -3   3    13153.32    12778.73    160.23 o
   5  -3   3     7480.36     7389.54    111.82 o
   6  -3   3     3925.28     4014.01     68.13 o
   7  -3   3     2330.29     2552.21     53.42 o
   8  -3   3     3176.73     3299.40     53.43 o
   9  -3   3      557.83      612.93     33.06 o
  10  -3   3      249.69      307.41     25.09 o
  11  -3   3      303.22      346.41     25.78 o
  -9  -2   3      244.53      266.98     20.79 o
  -8  -2   3      187.55      211.67     18.57 o
  -7  -2   3      428.45      376.78     20.79 o
  -6  -2   3     2314.68     2395.87     44.49 o
  -5  -2   3     1347.63     1377.13     32.78 o
  -4  -2   3     3315.11     3452.74     38.00 o
  -3  -2   3     7813.29     7720.13     46.85 o
  -2  -2   3     8612.46     8238.93     72.06 o
  -1  -2   3    10912.18    10866.22    109.45 o
   0  -2   3     5330.88     5015.89     34.75 o
   1  -2   3    21685.38    19285.96    106.77 o
   2  -2   3     7034.52     6939.97    136.96 o
   3  -2   3    15501.03    14375.52    297.65 o
   4  -2   3     9394.02     8645.39    117.82 o
   5  -2   3    11975.30    11895.95    137.59 o
   6  -2   3     3081.53     3044.56     63.73 o
   7  -2   3     2634.74     2782.32     43.94 o
   8  -2   3     4590.87     4672.15     61.21 o
   9  -2   3      583.13      571.26     22.47 o
  10  -2   3      356.92      418.66     21.27 o
  11  -2   3      700.29      745.41     35.97 o
 -10  -1   3        7.93      -14.43     14.43 o
  -9  -1   3      104.64      112.57     14.27 o
  -8  -1   3      170.24      184.83     16.16 o
  -7  -1   3      160.39      138.15     13.18 o
  -6  -1   3     1706.57     1711.58     34.25 o
  -5  -1   3      581.10      617.12     13.19 o
  -4  -1   3     2951.41     2908.17     25.53 o
  -3  -1   3     1685.90     1598.45     25.97 o
  -2  -1   3    10795.36    10581.84     95.03 o
  -1  -1   3     3087.58     3075.52     30.99 o
   0  -1   3      393.62      310.20      4.81 o
   1  -1   3    23231.27    21880.66    352.79 o
   2  -1   3      684.73      534.03      8.10 o
   3  -1   3     5019.89     4871.15     34.22 o
   4  -1   3    14902.36    14669.60     73.88 o
   5  -1   3     2053.87     1993.54     25.78 o
   6  -1   3     3316.68     3518.08     42.38 o
   7  -1   3     1387.47     1394.12     31.43 o
   8  -1   3     3130.47     3212.40     49.77 o
   9  -1   3      446.67      411.28     21.81 o
  10  -1   3      304.13      379.95     22.09 o
  11  -1   3      478.83      520.65     26.56 o
 -10   0   3        7.40        0.82     11.04 o
  -9   0   3       38.72       25.36     25.02 o
  -8   0   3       32.90       41.75      9.52 o
  -7   0   3        4.85        5.98      9.48 o
  -6   0   3     1486.09     1487.29     29.25 o
  -5   0   3       66.30       69.03      5.62 o
  -4   0   3      921.30      876.03     14.44 o
  -3   0   3     2994.66     3180.29     27.62 o
  -2   0   3     2318.08     2219.13     21.15 o
  -1   0   3     2344.60     2284.73     22.81 o
   0   0   3     1394.54     1300.84     12.43 o
   1   0   3     8113.21     8028.97     36.16 o
   2   0   3      787.68      582.60     12.89 o
   3   0   3     5175.36     5161.45     38.03 o
   4   0   3     7095.46     7016.07     71.62 o
   5   0   3     2720.81     2997.76     42.71 o
   6   0   3      673.38      668.83     13.58 o
   7   0   3     1136.07     1140.20     21.61 o
   8   0   3     1238.19     1292.24     35.21 o
   9   0   3      215.72      179.51     15.55 o
  10   0   3       26.52       33.49     11.70 o
  11   0   3      295.73      287.16     20.90 o
 -10   1   3       13.88       11.53     14.65 o
  -9   1   3       31.90       32.16      9.19 o
  -8   1   3       71.38       83.17     11.30 o
  -7   1   3        3.76       -2.29      8.06 o
  -6   1   3     2384.61     2412.77     32.04 o
  -5   1   3       37.30       34.38      5.02 o
  -4   1   3     2064.46     2097.71     23.27 o
  -3   1   3     4036.09     4018.29     34.98 o
  -2   1   3     4314.86     4392.54     30.45 o
  -1   1   3     5004.90     4897.53     44.15 o
   0   1   3    15490.73    14955.59     87.78 o
   1   1   3     3204.53     3393.66     44.54 o
   2   1   3    22363.95    20645.38    135.46 o
   3   1   3     8395.00     8509.05    110.41 o
   4   1   3    16251.52    16420.67    220.00 o
   5   1   3     9048.39     9198.99    122.49 o
   6   1   3     3281.30     3263.05     60.77 o
   7   1   3     1718.25     1788.82     28.93 o
   8   1   3     5323.52     5519.89     58.13 o
   9   1   3       65.67       43.65     11.17 o
  10   1   3      559.69      665.28     28.57 o
  11   1   3      421.63      462.85     29.74 o
 -10   2   3        1.93      -12.52     12.52 o
  -9   2   3        3.39       -2.61     10.17 o
  -8   2   3       29.77       28.23      9.61 o
  -7   2   3      172.14      152.06     11.26 o
  -6   2   3       44.80       43.75      8.54 o
  -5   2   3      261.83      262.08     11.16 o
  -4   2   3       96.91       90.11      6.82 o
  -3   2   3      230.22      232.43      8.33 o
  -2   2   3     1854.05     1916.86     18.04 o
  -1   2   3      843.20      821.70     11.13 o
   0   2   3     4099.53     4441.28     67.41 o
   1   2   3    37367.12    34136.61    186.67 o
   2   2   3     8870.95     9299.07     61.46 o
   3   2   3     9788.55    10086.90    124.79 o
   4   2   3     7308.20     7377.67     92.27 o
   5   2   3     1638.41     1689.02     31.73 o
   6   2   3     1085.93     1107.39     18.93 o
   7   2   3     1883.77     2006.89     27.83 o
   8   2   3     1256.53     1226.14     27.78 o
   9   2   3      554.55      558.23     21.53 o
  10   2   3       70.91      142.85     23.32 o
  11   2   3      486.48      529.58     31.10 o
  -9   3   3      161.20      179.62     17.57 o
  -8   3   3      326.81      326.65     16.18 o
  -7   3   3       43.79       26.10      8.52 o
  -6   3   3     4456.14     4465.97     43.77 o
  -5   3   3      211.74      216.11     10.37 o
  -4   3   3     4367.88     4451.69     43.13 o
  -3   3   3     5860.31     5845.62     43.68 o
  -2   3   3     5833.40     5864.93     39.48 o
  -1   3   3     8073.46     7834.58     81.29 o
   0   3   3    13825.44    13711.44    136.62 o
   1   3   3    10090.84     9879.84     40.06 o
   2   3   3     9651.14     9629.30     83.33 o
   3   3   3     8952.28     8689.00     57.03 o
   4   3   3    12964.37    12884.98     76.12 o
   5   3   3     4712.58     4966.23     67.38 o
   6   3   3     2210.84     2096.89     42.70 o
   7   3   3     1970.07     1957.31     32.46 o
   8   3   3     2758.60     2922.33     79.17 o
   9   3   3      286.68      247.83     16.97 o
  10   3   3      384.28      440.23     27.39 o
  11   3   3      485.56      465.83     36.06 o
  -9   4   3       57.84       67.25     19.18 o
  -8   4   3       40.62        5.38     12.49 o
  -7   4   3      146.45      114.47     14.21 o
  -6   4   3     1401.30     1331.57     28.83 o
  -5   4   3      456.41      460.93     17.01 o
  -4   4   3     1537.01     1526.33     25.63 o
  -3   4   3     4195.77     4283.03     49.83 o
  -2   4   3     2679.74     2715.85     45.58 o
  -1   4   3     6382.84     6164.70     44.31 o
   0   4   3     7898.21     7782.67    121.94 o
   1   4   3    10872.38    10508.78    117.54 o
   2   4   3     6824.33     6797.46     63.14 o
   3   4   3     8053.19     7749.09    149.47 o
   4   4   3    11022.83    11127.67    186.93 o
   5   4   3     5810.09     6086.31     86.30 o
   6   4   3     1602.73     1589.13     29.17 o
   7   4   3     2602.42     2689.23     56.33 o
   8   4   3     2702.84     2751.03     47.47 o
   9   4   3      338.58      291.87     26.66 o
  10   4   3      445.14      487.29     35.68 o
  11   4   3      561.26      521.06     37.45 o
  -9   5   3       16.34       -7.95     67.06 o
  -8   5   3        0.18       26.47     20.69 o
  -7   5   3        0.06        4.11     17.71 o
  -6   5   3      384.87      358.36     24.01 o
  -5   5   3       15.23       10.24      7.70 o
  -4   5   3      904.24      918.44     20.13 o
  -3   5   3      318.90      306.54     11.06 o
  -2   5   3     4128.69     4191.83     44.27 o
  -1   5   3     1309.60     1291.36     21.38 o
   0   5   3     5773.36     5740.98     67.55 o
   1   5   3    13499.61    13437.95    143.58 o
   2   5   3     3420.96     3183.59     43.39 o
   3   5   3     9714.41     9688.11     58.90 o
   4   5   3    13792.10    13513.36    222.55 o
   5   5   3     4156.43     4161.97     39.06 o
   6   5   3     4025.07     4156.04     49.41 o
   7   5   3     3228.72     3433.34     45.88 o
   8   5   3     3101.76     3084.69     62.55 o
   9   5   3      752.98      710.98     31.79 o
  10   5   3      741.64      737.45     42.83 o
  11   5   3      684.33      600.16     41.91 o
  -9   6   3       18.24      -24.90     24.90 o
  -8   6   3      207.24      210.35     33.58 o
  -7   6   3      165.78      183.32     24.51 o
  -6   6   3       17.24        6.55     10.80 o
  -5   6   3      498.51      505.62     21.44 o
  -4   6   3       96.05       70.06     10.63 o
  -3   6   3        5.86        1.75      7.16 o
  -2   6   3      461.44      491.99     21.45 o
  -1   6   3        5.23        9.50      6.11 o
   0   6   3        8.46       14.60      5.83 o
   1   6   3     1412.08     1428.72     23.15 o
   2   6   3      158.43      130.17      6.89 o
   3   6   3     1114.31     1176.15     21.83 o
   4   6   3     1908.49     1764.65     37.48 o
   5   6   3      557.60      557.50     16.32 o
   6   6   3      332.42      357.50     18.20 o
   7   6   3      799.43      852.90     24.66 o
   8   6   3      825.10      810.50     29.47 o
   9   6   3      182.99      166.95     19.70 o
  10   6   3      148.58      113.24     21.93 o
  -8   7   3        7.31       27.04     35.05 o
  -7   7   3        6.85       13.70     16.14 o
  -6   7   3      206.17      174.27     18.94 o
  -5   7   3        0.38       -9.63      9.63 o
  -4   7   3      212.83      191.38     15.67 o
  -3   7   3      690.91      699.35     25.43 o
  -2   7   3      314.38      283.95     15.50 o
  -1   7   3     1131.75     1117.63     25.36 o
   0   7   3     1700.17     1671.45     27.99 o
   1   7   3     3331.75     3274.69     38.16 o
   2   7   3      819.87      924.87     18.91 o
   3   7   3     2092.92     2064.84     31.18 o
   4   7   3     2641.03     2764.27     37.07 o
   5   7   3     1318.87     1339.55     28.80 o
   6   7   3      327.73      341.19     16.30 o
   7   7   3      989.45     1058.57     28.29 o
   8   7   3      842.34      804.05     36.09 o
   9   7   3       78.68       14.74     21.58 o
  10   7   3      217.25      129.61     23.80 o
  -8   8   3       45.13      101.70     28.16 o
  -7   8   3       47.60       77.16     20.34 o
  -6   8   3       86.93       55.96     22.13 o
  -5   8   3       53.90       72.97     25.22 o
  -4   8   3      139.26       74.78     11.45 o
  -3   8   3      246.62      234.23     16.20 o
  -2   8   3      431.19      358.12     18.57 o
  -1   8   3      571.03      523.89     19.60 o
   0   8   3     2138.15     2121.85     47.87 o
   1   8   3     2626.26     2758.42     38.09 o
   2   8   3     1342.33     1337.31     27.60 o
   3   8   3     1832.09     1880.60     36.11 o
   4   8   3     2953.35     3085.57     70.19 o
   5   8   3     1156.37     1138.18     26.21 o
   6   8   3      427.95      483.34     19.98 o
   7   8   3     1211.39     1368.39     44.97 o
   8   8   3      563.76      493.40     30.35 o
   9   8   3      134.48      104.51     18.85 o
  -7   9   3        7.31       26.53     19.09 o
  -6   9   3        4.24       -9.16     14.77 o
  -5   9   3       14.34       30.29     14.51 o
  -4   9   3       29.96        1.94     18.21 o
  -3   9   3       28.63       -1.60      9.92 o
  -2   9   3      310.88      253.28     17.36 o
  -1   9   3       29.93       21.68      9.85 o
   0   9   3     1245.91     1203.18     29.14 o
   1   9   3     1750.74     1843.61     39.80 o
   2   9   3      359.08      399.01     18.36 o
   3   9   3     1601.14     1580.35     49.13 o
   4   9   3     2655.70     2816.05     51.39 o
   5   9   3      406.37      408.35     17.78 o
   6   9   3     1489.93     1569.95     48.04 o
   7   9   3      588.26      696.32     35.11 o
   8   9   3      993.69     1065.36     44.10 o
   9   9   3      241.12      199.53     25.77 o
  -6  10   3       28.27        4.40     24.78 o
  -5  10   3       46.72       43.91     17.59 o
  -4  10   3       11.16      -12.24     12.24 o
  -3  10   3      216.94      209.13     20.89 o
  -2  10   3       19.94       32.03     11.27 o
  -1  10   3      438.56      496.10     27.52 o
   0  10   3      238.87      195.27     16.91 o
   1  10   3      906.41      886.55     29.88 o
   2  10   3      241.51      261.15     20.69 o
   3  10   3      752.21      708.47     34.28 o
   4  10   3      737.44      795.52     34.96 o
   5  10   3      890.17      887.68     32.66 o
   6  10   3       80.57       88.94     17.54 o
   7  10   3      969.26     1094.06     44.33 o
   8  10   3      332.84      360.47     28.86 o
  -5  11   3        1.29       23.11     17.53 o
  -4  11   3       70.84        7.28     13.57 o
  -3  11   3      178.18      198.74     29.50 o
  -2  11   3      259.85      193.22     24.28 o
  -1  11   3      244.27      232.99     23.45 o
   0  11   3     1094.89     1143.44     56.31 o
   1  11   3     1055.63     1014.67     33.41 o
   2  11   3      650.54      738.58     32.72 o
   3  11   3      975.67      870.04     37.88 o
   4  11   3     1597.61     1713.66     45.45 o
   5  11   3      551.99      484.37     35.32 o
   6  11   3      658.30      737.64     44.09 o
   7  11   3      761.66      866.08     49.33 o
  -4  12   3       83.80      123.86     21.76 o
  -3  12   3       12.33        3.64     16.19 o
  -2  12   3        4.08      -10.90     15.82 o
  -1  12   3        2.02      -12.26     16.17 o
   0  12   3      130.10       98.51     17.48 o
   1  12   3      296.35      306.27     29.26 o
   2  12   3       16.61       19.07     22.18 o
   3  12   3      455.66      390.56     32.52 o
   4  12   3      343.32      382.54     28.31 o
   5  12   3      186.07      174.31     23.03 o
  -2  13   3       94.81       97.40     25.73 o
  -1  13   3       38.08       -1.38     15.58 o
   0  13   3        8.41       -6.04     17.97 o
   1  13   3        0.51      -34.86     34.86 o
   2  13   3       20.11       45.52     21.97 o
   3  13   3        5.89       -8.61     21.55 o
  -2 -11   4      579.62      572.22     38.34 o
  -1 -11   4      283.39      283.34     25.17 o
   0 -11   4      355.13      362.07     36.96 o
   1 -11   4      920.11      951.71     41.21 o
   2 -11   4      831.48      879.84     42.43 o
   3 -11   4      481.14      460.92     36.05 o
   4 -11   4      909.47      969.37     51.85 o
  -4 -10   4       10.66       10.29     19.28 o
  -3 -10   4       67.10       55.52     15.14 o
  -2 -10   4      246.87      241.07     22.59 o
  -1 -10   4       46.94       34.39     11.21 o
   0 -10   4      178.55      198.99     22.71 o
   1 -10   4      536.59      525.47     29.53 o
   2 -10   4      458.06      530.93     30.01 o
   3 -10   4      356.58      368.52     31.32 o
   4 -10   4      511.57      563.14     39.60 o
   5 -10   4     1035.17     1113.62     64.42 o
   6 -10   4      126.67      118.23     23.92 o
  -5  -9   4      133.22       94.57     18.12 o
  -4  -9   4       37.52       29.67     14.23 o
  -3  -9   4      274.58      246.07     22.42 o
  -2  -9   4      766.09      738.36     26.59 o
  -1  -9   4      209.12      213.40     16.47 o
   0  -9   4      714.78      665.51     31.24 o
   1  -9   4     1066.50     1051.09     38.20 o
   2  -9   4     1122.94     1225.81     75.56 o
   3  -9   4      963.11     1061.68     39.79 o
   4  -9   4      918.24      959.21     47.15 o
   5  -9   4     1996.14     2178.84     71.57 o
   6  -9   4      409.14      440.19     34.83 o
   7  -9   4      492.64      510.50     40.11 o
  -6  -8   4       87.20        4.39     20.14 o
  -5  -8   4      112.37      110.55     14.47 o
  -4  -8   4       86.05       47.91     12.83 o
  -3  -8   4      267.03      214.32     14.65 o
  -2  -8   4     1504.29     1493.32     30.06 o
  -1  -8   4      308.60      293.45     15.98 o
   0  -8   4     1245.61     1253.73     31.77 o
   1  -8   4     2349.08     2349.81     64.05 o
   2  -8   4     2058.13     2029.28     50.97 o
   3  -8   4     1559.14     1691.00     66.58 o
   4  -8   4     2561.60     2628.67     87.74 o
   5  -8   4     2952.01     2931.32    129.36 o
   6  -8   4      817.58      888.14     46.75 o
   7  -8   4     1191.75     1269.68     57.22 o
   8  -8   4     1028.74     1176.08     57.51 o
  -7  -7   4        1.56       -7.40     12.27 o
  -6  -7   4        9.74      -12.21     12.21 o
  -5  -7   4       34.37      -16.72     19.22 o
  -4  -7   4        7.75       -5.17     10.59 o
  -3  -7   4      136.75      105.03     10.36 o
  -2  -7   4     1284.36     1325.38     27.00 o
  -1  -7   4       93.40       72.17      9.43 o
   0  -7   4     1316.43     1349.57     30.59 o
   1  -7   4     2292.30     2308.59     44.10 o
   2  -7   4     2421.95     2483.03     55.39 o
   3  -7   4     1228.01     1253.86     38.32 o
   4  -7   4     4841.69     5001.48     81.22 o
   5  -7   4     2719.87     2795.09     76.92 o
   6  -7   4     1615.13     1759.22     61.83 o
   7  -7   4     1857.13     2052.30     68.58 o
   8  -7   4     1563.32     1768.79     66.26 o
   9  -7   4      858.11      796.84     47.88 o
  -7  -6   4      187.19      168.60     19.09 o
  -6  -6   4       87.66      115.71     13.73 o
  -5  -6   4       55.13       56.39     11.56 o
  -4  -6   4      642.08      679.41     22.71 o
  -3  -6   4       14.62       15.28      6.58 o
  -2  -6   4        2.23       10.83      6.30 o
  -1  -6   4      130.90      114.14      9.26 o
   0  -6   4      234.57      228.81     11.67 o
   1  -6   4      399.03      422.87     14.33 o
   2  -6   4      275.09      259.41     18.00 o
   3  -6   4     1001.30     1054.11     32.84 o
   4  -6   4       73.15       80.32     11.77 o
   5  -6   4     4244.86     4350.99     62.46 o
   6  -6   4       21.38       13.68     11.00 o
   7  -6   4      759.79      835.13     53.13 o
   8  -6   4      931.00      959.05     68.44 o
   9  -6   4      202.70      161.46     25.34 o
  10  -6   4      166.43      165.74     25.53 o
  -8  -5   4      278.53      272.50     24.05 o
  -7  -5   4       54.48       37.79     14.49 o
  -6  -5   4       22.88       24.75     10.33 o
  -5  -5   4       33.61       35.62     10.88 o
  -4  -5   4       77.67       89.49      9.52 o
  -3  -5   4       66.66       62.92      7.56 o
  -2  -5   4      910.51      847.72     17.70 o
  -1  -5   4      366.56      341.58     12.63 o
   0  -5   4      509.11      518.74     14.98 o
   1  -5   4     1677.07     1665.26     33.19 o
   2  -5   4      519.71      518.70     14.49 o
   3  -5   4      188.82      219.61     14.97 o
   4  -5   4     2559.57     2512.18     34.94 o
   5  -5   4     1167.27     1116.34     31.41 o
   6  -5   4      187.30      243.90     36.76 o
   7  -5   4      508.27      471.06     26.20 o
   8  -5   4      646.06      643.22     38.38 o
   9  -5   4      215.18      160.29     23.60 o
  10  -5   4      143.91       80.80     19.22 o
  -8  -4   4      561.11      482.53     28.28 o
  -7  -4   4      112.84      111.44     14.14 o
  -6  -4   4      145.13      131.90     13.40 o
  -5  -4   4      197.22      152.69     13.55 o
  -4  -4   4      599.95      619.89     18.96 o
  -3  -4   4       62.03       57.43      6.31 o
  -2  -4   4       51.80       57.59      6.42 o
  -1  -4   4      743.40      779.82     16.40 o
   0  -4   4      386.93      359.02     11.68 o
   1  -4   4     1536.89     1637.26     25.56 o
   2  -4   4      231.61      206.51     13.66 o
   3  -4   4      549.66      543.37     21.74 o
   4  -4   4     2060.83     2060.64     28.66 o
   5  -4   4     2614.46     2661.29     36.74 o
   6  -4   4       73.49       73.75      9.66 o
   7  -4   4     1158.82     1184.79     44.30 o
   8  -4   4      695.34      775.46     31.73 o
   9  -4   4      398.60      342.15     29.52 o
  10  -4   4      160.72      128.93     20.72 o
  11  -4   4      218.36      183.39     28.94 o
  -9  -3   4       40.19       11.53     12.49 o
  -8  -3   4      376.00      393.64     25.29 o
  -7  -3   4       91.70       66.50     13.41 o
  -6  -3   4       55.99       64.49     11.11 o
  -5  -3   4      157.25      156.75     11.23 o
  -4  -3   4      426.75      395.06     14.75 o
  -3  -3   4       42.96       53.56      5.84 o
  -2  -3   4      126.04      117.87      6.95 o
  -1  -3   4     1241.70     1333.52     19.21 o
   0  -3   4     2347.96     2369.99     19.43 o
   1  -3   4      208.32      218.29      7.30 o
   2  -3   4     1978.81     1941.62     33.16 o
   3  -3   4      516.00      467.53     16.43 o
   4  -3   4     2215.66     2163.07     27.99 o
   5  -3   4     4767.59     4652.95     47.23 o
   6  -3   4      271.84      227.64     11.14 o
   7  -3   4     1520.77     1647.93     31.36 o
   8  -3   4     2299.70     2365.42     52.75 o
   9  -3   4      388.92      383.38     25.07 o
  10  -3   4      691.77      706.23     33.28 o
  11  -3   4      429.90      372.14     32.51 o
  -9  -2   4       32.36       17.52     12.67 o
  -8  -2   4      522.34      519.27     24.24 o
  -7  -2   4       16.07        5.31      9.26 o
  -6  -2   4      153.93      120.56     12.37 o
  -5  -2   4       59.35       64.65      8.47 o
  -4  -2   4      556.19      569.39     15.49 o
  -3  -2   4       20.91       25.08      3.96 o
  -2  -2   4      248.99      201.63      6.09 o
  -1  -2   4     1633.63     1570.90     24.80 o
   0  -2   4      608.01      584.22      9.43 o
   1  -2   4     3861.40     4141.10     42.23 o
   2  -2   4       75.94       70.77      6.11 o
   3  -2   4      209.51      244.09      7.59 o
   4  -2   4     1666.42     1388.63     80.21 o
   5  -2   4     2226.81     2152.12     26.98 o
   6  -2   4        5.42        3.14      5.70 o
   7  -2   4     1134.30     1161.95     26.59 o
   8  -2   4      970.04      958.62     28.68 o
   9  -2   4      385.15      356.92     20.24 o
  10  -2   4      300.67      255.69     19.39 o
  11  -2   4      416.52      352.00     29.14 o
  -9  -1   4       21.15        8.73     13.37 o
  -8  -1   4      517.70      518.73     24.01 o
  -7  -1   4        4.41        7.27     10.11 o
  -6  -1   4        3.26       -8.29     10.29 o
  -5  -1   4        9.18       -1.74      6.32 o
  -4  -1   4        1.75       10.71      5.76 o
  -3  -1   4      984.22     1010.86     17.87 o
  -2  -1   4     1925.25     1772.88     21.15 o
  -1  -1   4      477.39      439.55      7.09 o
   0  -1   4    11714.34    11983.35     57.42 o
   1  -1   4    14600.49    15288.70    120.04 o
   2  -1   4     5708.15     6055.15     74.94 o
   3  -1   4     7215.16     7076.98     87.91 o
   4  -1   4     7404.10     7332.03     42.25 o
   5  -1   4     9239.65     9261.62     59.94 o
   6  -1   4      696.75      664.23     16.84 o
   7  -1   4     3625.60     3703.55     47.20 o
   8  -1   4     2070.66     2017.16     36.67 o
   9  -1   4      908.57      828.72     26.33 o
  10  -1   4      654.71      519.82     25.25 o
  11  -1   4      602.35      463.37     30.24 o
  -9   0   4      378.55      372.26     22.66 o
  -8   0   4     1645.56     1637.50     37.13 o
  -7   0   4      587.70      558.81     21.58 o
  -6   0   4     1505.72     1485.58     28.67 o
  -5   0   4     2028.91     1981.26     27.31 o
  -4   0   4     2430.28     2484.12     29.40 o
  -3   0   4     2951.75     3011.81     29.61 o
  -2   0   4      231.41      276.90      8.59 o
  -1   0   4    10752.54    10824.32     82.13 o
   0   0   4      747.27      791.24     11.84 o
   1   0   4      107.22      132.64      6.23 o
   2   0   4       30.85       27.04      5.56 o
   3   0   4      186.19      202.68      8.65 o
   4   0   4     2069.06     1845.94     22.55 o
   5   0   4     1084.52     1114.40     18.05 o
   6   0   4       49.81       28.08      5.81 o
   7   0   4      988.28     1032.22     21.42 o
   8   0   4     1121.37     1099.21     39.52 o
   9   0   4      419.53      383.00     21.03 o
  10   0   4      272.71      186.57     16.76 o
  11   0   4      457.28      386.56     23.82 o
  -9   1   4      322.78      293.08     16.98 o
  -8   1   4     1723.50     1832.77     36.74 o
  -7   1   4      578.44      543.18     19.09 o
  -6   1   4     1654.22     1590.58     29.36 o
  -5   1   4     2354.37     2324.85     29.53 o
  -4   1   4     4158.32     4163.62     36.18 o
  -3   1   4     1855.91     1804.00     25.77 o
  -2   1   4     3591.15     3692.26     34.91 o
  -1   1   4    11195.04    11525.63     61.29 o
   0   1   4       64.86       64.52      6.59 o
   1   1   4      927.35      894.45     12.32 o
   2   1   4     1276.43     1285.76     15.29 o
   3   1   4     2586.73     2932.42     42.87 o
   4   1   4        4.66       11.16      2.74 o
   5   1   4      322.36      327.79      7.90 o
   6   1   4      662.33      709.82     14.17 o
   7   1   4      259.60      276.99     11.21 o
   8   1   4      810.56      785.82     23.14 o
   9   1   4       13.90        4.59      9.79 o
  10   1   4      445.41      303.74     20.20 o
  11   1   4      152.44      109.23     14.97 o
  -9   2   4      235.10      235.01     16.42 o
  -8   2   4     1266.77     1304.93     29.02 o
  -7   2   4      354.63      389.54     16.55 o
  -6   2   4     1039.16     1013.64     21.61 o
  -5   2   4     1886.94     1847.35     28.83 o
  -4   2   4     1976.22     2009.06     24.33 o
  -3   2   4     1422.37     1435.64     16.95 o
  -2   2   4     1444.18     1542.81     16.84 o
  -1   2   4     9254.37     9855.43    143.04 o
   0   2   4      109.31      109.18      5.40 o
   1   2   4       14.32       19.50      2.90 o
   2   2   4     6425.71     6431.86     49.63 o
   3   2   4     1442.17     1649.90     25.63 o
   4   2   4      233.38      298.61      7.14 o
   5   2   4       88.31       74.44      5.46 o
   6   2   4     1063.57     1182.33     25.48 o
   7   2   4      110.52      105.57      7.98 o
   8   2   4        2.49        3.22     15.62 o
   9   2   4       64.29       46.35     11.17 o
  10   2   4        3.16       -2.99      9.04 o
  11   2   4      156.93       97.09     16.78 o
  -9   3   4      107.86      127.39     17.49 o
  -8   3   4      884.79      886.45     25.97 o
  -7   3   4       24.47       21.57      8.28 o
  -6   3   4      602.12      650.84     24.92 o
  -5   3   4      293.01      288.69     12.47 o
  -4   3   4      339.34      397.00     13.67 o
  -3   3   4       59.16       71.53      6.83 o
  -2   3   4      274.94      260.18      9.27 o
  -1   3   4      482.59      547.29     13.57 o
   0   3   4     5749.00     6019.02     34.39 o
   1   3   4     7073.44     7074.09     65.28 o
   2   3   4      659.43      743.63     12.10 o
   3   3   4     1857.70     1796.15     24.75 o
   4   3   4     3256.90     3186.95     40.85 o
   5   3   4     2657.48     2610.57     21.44 o
   6   3   4      259.61      232.29      7.38 o
   7   3   4     1667.88     1611.29     28.40 o
   8   3   4     1475.79     1445.67     29.85 o
   9   3   4      236.31      191.65     18.53 o
  10   3   4      462.72      294.86     29.77 o
  11   3   4      377.07      277.34     23.52 o
  -9   4   4      237.10      265.49     26.81 o
  -8   4   4     1116.34     1231.24     53.21 o
  -7   4   4      375.95      352.40     26.59 o
  -6   4   4      938.32     1065.73     29.71 o
  -5   4   4     2113.89     2186.36     32.13 o
  -4   4   4     1348.86     1538.90     38.07 o
  -3   4   4      620.06      601.31     21.19 o
  -2   4   4      890.67      988.61     19.10 o
  -1   4   4     3427.13     3386.53     32.30 o
   0   4   4      494.96      562.31     13.26 o
   1   4   4      141.34      159.79      7.17 o
   2   4   4        0.92        4.89      2.60 o
   3   4   4       12.68       15.33      3.80 o
   4   4   4      574.54      540.57      8.64 o
   5   4   4     1206.03     1278.58     17.69 o
   6   4   4       29.93       45.22      5.36 o
   7   4   4     1523.26     1513.07     37.49 o
   8   4   4      644.10      608.79     23.47 o
   9   4   4      159.62      149.29     20.78 o
  10   4   4      404.19      254.59     32.28 o
  11   4   4      343.88      241.27     24.31 o
  -9   5   4      173.30      153.30     40.76 o
  -8   5   4      860.12      879.98     46.86 o
  -7   5   4      154.56      158.25     42.18 o
  -6   5   4      999.61     1005.26     34.42 o
  -5   5   4     1205.36     1247.43     31.19 o
  -4   5   4     1234.76     1345.83     25.24 o
  -3   5   4      709.72      767.40     17.64 o
  -2   5   4      658.04      653.22     20.02 o
  -1   5   4     5657.12     5623.95     59.41 o
   0   5   4       45.63       37.82      4.99 o
   1   5   4      153.02      137.31      7.13 o
   2   5   4     1142.52     1170.29     21.30 o
   3   5   4      687.60      708.00     25.13 o
   4   5   4      210.06      220.98     10.51 o
   5   5   4       85.76       91.54      7.87 o
   6   5   4       25.64       14.80      4.55 o
   7   5   4      183.36      163.54     12.22 o
   8   5   4      441.29      393.95     21.58 o
   9   5   4       82.45       64.76     15.92 o
  10   5   4      194.38      103.12     17.53 o
  11   5   4      219.58      128.89     24.66 o
  -8   6   4     1135.20     1197.36     69.98 o
  -7   6   4      449.44      409.70     41.62 o
  -6   6   4     1332.41     1448.21     43.05 o
  -5   6   4     1890.38     2033.96     52.12 o
  -4   6   4     1638.96     1658.01     36.01 o
  -3   6   4      760.45      780.52     24.25 o
  -2   6   4     1447.07     1445.32     26.41 o
  -1   6   4     3421.93     3457.30     37.66 o
   0   6   4      175.61      160.71      9.92 o
   1   6   4      186.79      170.33      9.18 o
   2   6   4     1681.75     1744.85     36.83 o
   3   6   4      583.26      542.70     20.00 o
   4   6   4       68.19       71.61      5.54 o
   5   6   4       14.81       13.02      6.32 o
   6   6   4      368.86      378.28     16.22 o
   7   6   4      178.42      114.51     13.98 o
   8   6   4       60.03       52.59     11.87 o
   9   6   4        0.77        4.71     11.50 o
  10   6   4       77.04       31.89     17.46 o
  -8   7   4     1301.71     1489.00     78.72 o
  -7   7   4      623.61      710.95     53.30 o
  -6   7   4     1811.97     2059.99     79.21 o
  -5   7   4     2510.01     2696.50     50.15 o
  -4   7   4     2226.68     2458.38     46.09 o
  -3   7   4     1493.09     1557.70     38.84 o
  -2   7   4     2203.25     2190.21     36.37 o
  -1   7   4     4082.09     4077.57     43.93 o
   0   7   4      622.22      559.92     18.01 o
   1   7   4      470.46      401.29     14.38 o
   2   7   4     2453.72     2416.77     46.85 o
   3   7   4      310.84      262.03     12.90 o
   4   7   4      143.43      122.04      9.95 o
   5   7   4       41.80       35.94      7.85 o
   6   7   4      154.57      149.85     12.19 o
   7   7   4      167.38      115.05     13.87 o
   8   7   4       33.68       26.29     16.77 o
   9   7   4       15.96       37.63     14.72 o
  10   7   4       47.26      -19.05     19.05 o
  -7   8   4      624.40      705.20     54.39 o
  -6   8   4     1552.38     1751.49     64.21 o
  -5   8   4     2501.79     2767.09     63.20 o
  -4   8   4     2235.76     2460.29     52.48 o
  -3   8   4     1913.05     1994.10     41.41 o
  -2   8   4     2766.35     2705.66     42.81 o
  -1   8   4     4589.84     4682.63     63.51 o
   0   8   4     1183.79     1152.17     26.69 o
   1   8   4     2119.84     2028.92     32.60 o
   2   8   4     1985.74     2052.73     44.63 o
   3   8   4     1901.93     1765.55     35.09 o
   4   8   4      315.90      278.24     15.26 o
   5   8   4      571.74      593.72     19.54 o
   6   8   4      494.76      517.11     23.99 o
   7   8   4        3.74       -7.74     11.48 o
   8   8   4        5.54        4.65     13.29 o
   9   8   4       75.52       56.52     17.96 o
  -7   9   4      108.67      120.30     27.69 o
  -6   9   4      403.17      413.80     35.54 o
  -5   9   4      648.49      722.26     35.50 o
  -4   9   4      532.24      429.83     30.66 o
  -3   9   4      247.23      277.13     18.04 o
  -2   9   4      556.32      508.44     22.64 o
  -1   9   4     1319.48     1311.38     28.89 o
   0   9   4       99.09       91.67     12.84 o
   1   9   4      270.81      207.42     17.86 o
   2   9   4      844.75      841.04     27.24 o
   3   9   4      142.56      109.18     13.43 o
   4   9   4        7.83       17.83     10.96 o
   5   9   4      124.67      124.97     11.13 o
   6   9   4       15.83       17.13     12.15 o
   7   9   4       33.51        4.87     14.50 o
   8   9   4        7.90       -6.76     14.15 o
   9   9   4        0.65      -14.16     14.16 o
  -6  10   4      464.67      467.28     37.87 o
  -5  10   4      660.01      711.56     36.88 o
  -4  10   4      457.04      473.62     28.29 o
  -3  10   4      363.72      361.23     24.02 o
  -2  10   4      492.58      478.77     23.30 o
  -1  10   4     1053.69     1095.58     34.57 o
   0  10   4      121.24      110.06     14.46 o
   1  10   4      332.86      257.49     18.35 o
   2  10   4      543.91      534.14     27.93 o
   3  10   4      112.51       55.42     14.27 o
   4  10   4       13.55        4.25      9.69 o
   5  10   4       43.32       21.97     13.03 o
   6  10   4        8.63       10.13     14.21 o
   7  10   4       39.55       39.09     17.35 o
   8  10   4       27.93       51.95     27.48 o
  -5  11   4      755.01      853.99     46.75 o
  -4  11   4      609.96      624.32     38.57 o
  -3  11   4      421.83      476.55     34.17 o
  -2  11   4      936.79      945.24     37.47 o
  -1  11   4      721.87      728.32     34.34 o
   0  11   4      453.99      435.13     23.98 o
   1  11   4      325.40      278.66     19.34 o
   2  11   4      622.71      572.10     33.55 o
   3  11   4      142.14       86.66     15.71 o
   4  11   4       39.74       18.53     14.90 o
   5  11   4       25.52       16.59     14.35 o
   6  11   4       50.56        5.81     19.61 o
   7  11   4       92.70       67.68     21.08 o
  -4  12   4      947.91      947.79     49.47 o
  -3  12   4      928.45     1044.24     49.88 o
  -2  12   4     1307.67     1285.84     55.17 o
  -1  12   4     1886.74     1919.90     49.52 o
   0  12   4      811.86      932.23     48.62 o
   1  12   4     1328.94     1244.40     44.84 o
   2  12   4     1370.39     1437.50     57.76 o
   3  12   4      645.87      525.25     37.64 o
   4  12   4      394.80      367.74     28.60 o
   5  12   4      500.06      419.56     30.01 o
   6  12   4      160.44      152.24     26.55 o
  -1  13   4      744.31      789.10     39.32 o
   0  13   4      380.68      313.29     32.34 o
   1  13   4      517.68      469.75     50.55 o
   2  13   4      483.56      412.40     40.00 o
   3  13   4      238.48      189.23     23.54 o
   1 -11   5      227.58      194.92     25.22 o
   2 -11   5      197.41      172.55     33.42 o
  -2 -10   5      348.67      362.72     32.42 o
  -1 -10   5      602.20      548.15     25.19 o
   0 -10   5      457.05      461.61     25.49 o
   1 -10   5      104.29       97.96     23.54 o
   2 -10   5      167.24      139.69     20.63 o
   3 -10   5      360.94      328.80     30.10 o
   4 -10   5       20.84      -15.66     15.66 o
   5 -10   5       39.93       32.85     28.39 o
  -4  -9   5      581.02      544.46     52.38 o
  -3  -9   5       77.74       33.97     20.18 o
  -2  -9   5      145.03      141.33     14.38 o
  -1  -9   5      213.67      188.51     14.70 o
   0  -9   5      130.46      135.08     13.84 o
   1  -9   5       32.64       26.24     12.27 o
   2  -9   5        1.31       11.23     12.43 o
   3  -9   5       58.87       31.58     15.94 o
   4  -9   5      170.15      187.23     25.22 o
   5  -9   5       53.58       22.74     16.20 o
   6  -9   5       10.01       21.05     22.49 o
   7  -9   5      127.75      195.55     38.74 o
  -5  -8   5      576.48      533.76     32.69 o
  -4  -8   5     1335.80     1331.10     55.63 o
  -3  -8   5      419.25      415.03     27.66 o
  -2  -8   5      951.54      943.47     27.02 o
  -1  -8   5     1056.98     1054.70     28.40 o
   0  -8   5      739.39      712.10     25.53 o
   1  -8   5      279.12      231.20     17.91 o
   2  -8   5      164.14      167.87     18.65 o
   3  -8   5      780.05      730.04     40.85 o
   4  -8   5        0.77      -14.97     14.97 o
   5  -8   5       10.87        7.80     17.43 o
   6  -8   5       14.64        7.11     17.31 o
   7  -8   5       15.54       -0.79     15.00 o
   8  -8   5      125.81       82.90     23.61 o
  -6  -7   5      210.21      202.83     22.97 o
  -5  -7   5      630.61      559.58     32.44 o
  -4  -7   5     1365.42     1420.35     46.29 o
  -3  -7   5      409.69      406.49     18.63 o
  -2  -7   5      869.49      851.81     22.57 o
  -1  -7   5     1182.75     1212.50     28.65 o
   0  -7   5      998.98     1010.75     27.66 o
   1  -7   5      166.90      133.77     13.76 o
   2  -7   5      494.38      435.88     25.34 o
   3  -7   5     1024.67     1054.92     52.21 o
   4  -7   5       21.25        6.44     14.60 o
   5  -7   5      159.84       83.92     17.33 o
   6  -7   5       47.68       21.52     16.62 o
   7  -7   5        0.04        4.28     15.46 o
   8  -7   5       22.47       23.78     17.48 o
   9  -7   5       54.69       69.40     21.46 o
  -7  -6   5      774.77      764.95     35.13 o
  -6  -6   5      638.03      643.85     30.55 o
  -5  -6   5     1148.02     1207.45     38.36 o
  -4  -6   5     2473.25     2601.79     38.80 o
  -3  -6   5      982.40     1022.08     26.91 o
  -2  -6   5     1328.66     1379.11     26.54 o
  -1  -6   5     2570.23     2589.15     34.84 o
   0  -6   5     1372.55     1432.26     26.81 o
   1  -6   5      470.74      447.57     20.09 o
   2  -6   5      642.68      637.74     32.00 o
   3  -6   5     2286.50     2130.31     57.41 o
   4  -6   5       18.11        8.54     10.43 o
   5  -6   5      526.35      418.33     27.21 o
   6  -6   5      199.10      168.12     16.48 o
   7  -6   5       21.35        0.44     25.87 o
   8  -6   5        0.01      -18.95     18.95 o
   9  -6   5        0.37       13.36     21.08 o
  -7  -5   5     1125.94     1205.37     42.12 o
  -6  -5   5      782.64      740.09     31.96 o
  -5  -5   5     1753.13     1765.44     44.61 o
  -4  -5   5     3918.46     4142.33     60.37 o
  -3  -5   5      628.52      640.72     18.61 o
  -2  -5   5     3438.78     3417.09     38.47 o
  -1  -5   5     2056.39     2165.82     31.89 o
   0  -5   5     2034.79     2084.21     28.45 o
   1  -5   5      494.06      521.63     15.66 o
   2  -5   5      525.50      539.81     22.82 o
   3  -5   5     1710.12     1685.17     38.76 o
   4  -5   5       57.94       69.54     15.54 o
   5  -5   5       56.92       40.50     14.57 o
   6  -5   5      255.14      223.67     17.72 o
   7  -5   5       41.58       22.21     11.10 o
   8  -5   5        8.83      -13.12     15.37 o
   9  -5   5        5.83      -21.95     35.06 o
  10  -5   5        3.17      -12.03     16.71 o
  -8  -4   5      849.53      841.73     37.30 o
  -7  -4   5     1444.98     1487.38     45.03 o
  -6  -4   5     1244.54     1247.70     39.16 o
  -5  -4   5     3096.86     2997.43     48.48 o
  -4  -4   5     5945.14     6375.63     77.53 o
  -3  -4   5     3193.39     3173.68     42.10 o
  -2  -4   5     6306.36     6186.81     49.35 o
  -1  -4   5     9634.21     9732.10     63.74 o
   0  -4   5     8651.33     8660.95     56.40 o
   1  -4   5     5283.74     5409.83     81.14 o
   2  -4   5     6910.21     6808.95    104.52 o
   3  -4   5    10423.19    10045.94    106.80 o
   4  -4   5     2293.96     2219.67     32.86 o
   5  -4   5     4112.30     4050.71     58.23 o
   6  -4   5     1585.13     1632.01     35.62 o
   7  -4   5      718.13      681.30     23.29 o
   8  -4   5      272.75      290.82     23.24 o
   9  -4   5      124.23       99.07     22.57 o
  10  -4   5      154.23       89.68     18.85 o
  -8  -3   5      346.57      363.52     25.84 o
  -7  -3   5      479.87      465.69     26.48 o
  -6  -3   5      381.09      362.30     22.48 o
  -5  -3   5      845.34      908.63     26.96 o
  -4  -3   5     3017.18     2937.00     38.82 o
  -3  -3   5      130.70      139.27      9.18 o
  -2  -3   5     2106.31     2075.74     24.74 o
  -1  -3   5     2760.97     2726.24     39.37 o
   0  -3   5     2530.03     2613.09     22.09 o
   1  -3   5      726.79      752.63     16.01 o
   2  -3   5     2127.50     2044.64     30.25 o
   3  -3   5     5131.62     5053.85     70.86 o
   4  -3   5      470.90      453.98     14.91 o
   5  -3   5     1933.99     1868.97     32.06 o
   6  -3   5      819.97      808.22     23.01 o
   7  -3   5      187.21      205.64     14.02 o
   8  -3   5       76.32       63.10     12.03 o
   9  -3   5      118.03      129.90     17.52 o
  10  -3   5       27.53        5.67     11.07 o
  11  -3   5       16.31      -15.86     20.53 o
  -8  -2   5      438.32      434.95     26.91 o
  -7  -2   5      963.25      970.28     35.72 o
  -6  -2   5      367.94      371.86     18.87 o
  -5  -2   5     1975.67     1994.15     38.94 o
  -4  -2   5     3326.02     3360.60     48.79 o
  -3  -2   5      388.02      360.79     12.44 o
  -2  -2   5     2895.37     2800.18     29.21 o
  -1  -2   5     3334.88     3258.38     32.45 o
   0  -2   5     2414.70     2510.27     23.68 o
   1  -2   5     1689.58     1714.48     21.75 o
   2  -2   5      816.46      809.96     12.82 o
   3  -2   5     5251.66     5231.12     66.91 o
   4  -2   5      200.38      208.64      8.39 o
   5  -2   5      972.04      955.14     17.62 o
   6  -2   5      521.35      520.04     15.11 o
   7  -2   5        1.95        4.91      6.64 o
   8  -2   5       21.74       16.53     10.97 o
   9  -2   5        3.70        0.37     11.66 o
  10  -2   5        6.01       -2.41     12.20 o
  11  -2   5       63.95       31.36     13.86 o
  -8  -1   5      612.34      584.86     30.57 o
  -7  -1   5      978.97      981.49     35.46 o
  -6  -1   5      965.41      965.97     26.05 o
  -5  -1   5     2123.75     2176.11     54.57 o
  -4  -1   5     5394.47     5563.96     47.98 o
  -3  -1   5      689.86      655.33     15.49 o
  -2  -1   5     3871.88     3667.17     44.69 o
  -1  -1   5     5297.48     5298.87     33.23 o
   0  -1   5     4499.86     4502.10     36.04 o
   1  -1   5      945.29      914.51     16.24 o
   2  -1   5     2401.61     2323.49     29.09 o
   3  -1   5     3957.98     4061.90     68.45 o
   4  -1   5       53.87       35.23      4.16 o
   5  -1   5      697.52      719.74     13.61 o
   6  -1   5      202.96      205.87      8.46 o
   7  -1   5       56.97       34.81      7.51 o
   8  -1   5       10.50       -0.21      8.14 o
   9  -1   5        3.98       -5.96      9.36 o
  10  -1   5       13.05       -0.66     13.03 o
  11  -1   5      163.87      103.33     17.24 o
  -9   0   5      430.67      379.60     26.33 o
  -8   0   5      941.26      951.96     36.71 o
  -7   0   5     1391.92     1330.54     36.14 o
  -6   0   5     1145.75     1163.87     27.93 o
  -5   0   5     3841.78     3987.76     44.12 o
  -4   0   5     8005.55     7958.49     73.44 o
  -3   0   5     1238.78     1270.25     21.76 o
  -2   0   5    10935.84    10577.15     50.52 o
  -1   0   5    10031.23     9539.02     41.43 o
   0   0   5    13588.43    13400.36     68.25 o
   1   0   5     8374.27     8117.24     44.99 o
   2   0   5    11258.08    10710.95     43.76 o
   3   0   5    13527.28    13109.75    122.65 o
   4   0   5     3475.31     3401.67     29.30 o
   5   0   5     5689.83     5857.47     41.72 o
   6   0   5     2109.67     2034.78     33.88 o
   7   0   5      735.64      870.45     23.70 o
   8   0   5      509.00      555.15     19.99 o
   9   0   5      299.52      317.97     19.64 o
  10   0   5      130.63      136.03     15.12 o
  11   0   5        0.13        9.79     13.07 o
  -9   1   5      677.07      658.94     31.91 o
  -8   1   5      476.11      435.05     24.40 o
  -7   1   5      937.96      884.78     24.95 o
  -6   1   5      907.02      850.93     22.94 o
  -5   1   5     2273.75     2381.73     33.28 o
  -4   1   5     4579.18     4559.28     44.84 o
  -3   1   5     1006.60     1045.70     21.97 o
  -2   1   5     3557.76     3388.38     33.05 o
  -1   1   5     8427.55     7990.40     68.26 o
   0   1   5     6471.24     6665.94     61.25 o
   1   1   5     6276.94     5986.18    110.15 o
   2   1   5     6189.37     5977.55     51.70 o
   3   1   5    11374.18    10952.38     94.05 o
   4   1   5     1857.36     1884.83     19.13 o
   5   1   5     4275.30     4298.83     70.70 o
   6   1   5     2048.53     1997.39     25.74 o
   7   1   5      489.64      565.16     16.03 o
   8   1   5      443.87      467.76     18.45 o
   9   1   5      399.78      479.01     22.97 o
  10   1   5      122.86      129.67     15.45 o
  11   1   5        0.82       -8.88     12.15 o
  -9   2   5      544.29      572.28     27.86 o
  -8   2   5      964.62      986.60     28.51 o
  -7   2   5     1466.39     1433.68     30.90 o
  -6   2   5     1375.04     1377.98     28.31 o
  -5   2   5     4003.46     4153.52     43.61 o
  -4   2   5     7729.71     7630.44     64.84 o
  -3   2   5     1503.91     1455.31     18.81 o
  -2   2   5     8605.60     8531.14     78.99 o
  -1   2   5     9230.80     8913.85    137.08 o
   0   2   5    11493.55    11309.72     90.25 o
   1   2   5     8779.77     8686.28     98.61 o
   2   2   5     8066.71     7804.82    110.66 o
   3   2   5    13408.38    13010.09    142.00 o
   4   2   5     2386.66     2312.71     36.51 o
   5   2   5     5390.22     5436.48     81.21 o
   6   2   5     2677.51     2751.95     30.50 o
   7   2   5      729.56      832.10     17.15 o
   8   2   5      763.90      790.04     29.76 o
   9   2   5      689.62      821.87     28.88 o
  10   2   5      121.34      116.84     15.25 o
  11   2   5       59.66       76.22     23.35 o
  -9   3   5      358.22      339.85     29.69 o
  -8   3   5      409.05      339.01     23.52 o
  -7   3   5      903.92      913.07     26.31 o
  -6   3   5      568.73      583.95     21.71 o
  -5   3   5     3501.77     3664.45     52.49 o
  -4   3   5     5300.89     5445.75     61.31 o
  -3   3   5     1648.63     1774.29     25.86 o
  -2   3   5     8109.25     7961.32     83.20 o
  -1   3   5    10390.66    10145.35     58.00 o
   0   3   5    11750.08    11341.71     63.13 o
   1   3   5    10317.40    10023.13     56.14 o
   2   3   5    13047.85    12536.08     54.75 o
   3   3   5     9370.00     9153.71     67.48 o
   4   3   5     4268.86     4276.49     73.71 o
   5   3   5     5060.74     5391.46     97.64 o
   6   3   5     2370.35     2426.24     46.34 o
   7   3   5      729.25      848.08     25.18 o
   8   3   5      935.33      982.73     32.54 o
   9   3   5      309.44      345.02     22.38 o
  10   3   5      265.38      249.41     27.82 o
  11   3   5        2.42       -6.18     14.76 o
  -8   4   5      179.60      162.36     21.33 o
  -7   4   5      173.53      135.14     19.44 o
  -6   4   5      590.41      574.52     25.07 o
  -5   4   5      796.98      825.42     33.01 o
  -4   4   5     3414.41     3515.17     62.60 o
  -3   4   5      314.53      328.11     12.72 o
  -2   4   5     3487.75     3423.78     47.65 o
  -1   4   5     4843.11     4604.79     48.28 o
   0   4   5     5370.11     5388.08     40.58 o
   1   4   5     4867.84     4619.35     41.13 o
   2   4   5     5920.64     5756.84     73.19 o
   3   4   5     5971.17     5834.89     56.13 o
   4   4   5     1340.04     1465.00     31.44 o
   5   4   5     3132.15     3124.91     52.53 o
   6   4   5     1623.72     1634.96     23.83 o
   7   4   5      510.92      603.94     19.32 o
   8   4   5      481.12      549.63     32.85 o
   9   4   5      627.99      746.49     45.89 o
  10   4   5       65.88       21.17     17.76 o
  11   4   5       42.10       29.95     14.81 o
  -8   5   5      169.44      119.21     28.32 o
  -7   5   5      265.17      230.61     24.88 o
  -6   5   5       56.62       50.47     12.65 o
  -5   5   5     1128.36     1167.26     37.47 o
  -4   5   5     1457.00     1434.69     29.32 o
  -3   5   5       59.15       75.07      7.68 o
  -2   5   5     2124.92     2137.11     36.20 o
  -1   5   5     1594.41     1533.44     26.42 o
   0   5   5     2591.93     2482.32     29.96 o
   1   5   5     1982.77     1901.59     28.92 o
   2   5   5     2225.50     2153.22     23.83 o
   3   5   5     2098.29     2112.43     33.19 o
   4   5   5      196.19      203.21     10.08 o
   5   5   5      962.28      964.80     18.01 o
   6   5   5      417.33      420.78     13.35 o
   7   5   5        6.33       12.24     10.58 o
   8   5   5      154.58      158.18     15.15 o
   9   5   5       73.86       95.73     16.31 o
  10   5   5        1.86       -9.93     14.78 o
  11   5   5        0.64      -22.59     24.98 o
  -8   6   5      403.22      308.75     51.45 o
  -7   6   5      650.42      608.79     49.83 o
  -6   6   5      826.78      797.05     33.68 o
  -5   6   5     2245.70     2283.52     70.53 o
  -4   6   5     3587.94     3705.83     54.42 o
  -3   6   5     1770.44     1766.82     37.03 o
  -2   6   5     4678.65     4878.80     81.97 o
  -1   6   5     6880.33     6667.97     43.09 o
   0   6   5     5105.71     5016.09     49.71 o
   1   6   5     7261.03     7228.48     63.88 o
   2   6   5     6368.12     5852.51    119.66 o
   3   6   5     5451.19     5468.70     50.00 o
   4   6   5     2056.29     2085.63     26.39 o
   5   6   5     3855.13     3844.84     48.37 o
   6   6   5     1352.90     1355.84     29.39 o
   7   6   5      828.17      850.41     28.75 o
   8   6   5      651.53      679.59     27.70 o
   9   6   5      446.64      494.32     28.90 o
  10   6   5      105.73       90.61     17.02 o
  11   6   5       39.35       68.53     20.12 o
  -7   7   5      395.24      362.84     41.06 o
  -6   7   5      529.97      474.53     34.88 o
  -5   7   5     1658.23     1629.44     55.59 o
  -4   7   5     2606.09     2638.63     48.81 o
  -3   7   5     1449.29     1467.61     35.34 o
  -2   7   5     4766.84     4814.81     52.15 o
  -1   7   5     4785.53     4820.78     46.28 o
   0   7   5     5767.67     5715.04     50.66 o
   1   7   5     5980.28     6121.30     76.47 o
   2   7   5     6618.01     6294.92     75.53 o
   3   7   5     5120.47     5292.79     72.24 o
   4   7   5     2875.67     2865.41     51.65 o
   5   7   5     3625.86     3664.58     83.95 o
   6   7   5     2486.51     2621.90     58.40 o
   7   7   5      949.15      975.20     31.79 o
   8   7   5     1141.15     1281.83     37.61 o
   9   7   5      729.01      743.59     35.26 o
  10   7   5      218.02      193.61     36.41 o
  -7   8   5      250.52      240.44     34.40 o
  -6   8   5      526.92      523.05     37.85 o
  -5   8   5     1067.23     1002.63     48.40 o
  -4   8   5     2316.89     2357.61     48.43 o
  -3   8   5     1261.85     1305.45     35.48 o
  -2   8   5     4054.37     4048.76     49.99 o
  -1   8   5     4602.95     4747.26     48.90 o
   0   8   5     4578.37     4563.51     61.15 o
   1   8   5     5261.00     5431.03    113.26 o
   2   8   5     6527.55     6632.78    133.01 o
   3   8   5     3765.63     3967.97     96.24 o
   4   8   5     3005.70     3263.35     47.52 o
   5   8   5     3358.95     3345.60     49.35 o
   6   8   5     2171.40     2254.27     47.11 o
   7   8   5     1024.00     1049.52     36.01 o
   8   8   5     1180.34     1328.28     39.93 o
   9   8   5      770.37      777.90     44.90 o
  10   8   5      242.09      199.50     26.39 o
  -6   9   5       97.92       74.05     18.68 o
  -5   9   5      671.25      597.06     40.28 o
  -4   9   5      650.89      644.96     31.70 o
  -3   9   5      527.32      524.21     22.41 o
  -2   9   5     1732.78     1787.69     35.59 o
  -1   9   5     1655.22     1690.58     32.89 o
   0   9   5     1576.34     1543.77     37.76 o
   1   9   5     2229.07     2416.20     56.04 o
   2   9   5     1886.04     1870.63     55.36 o
   3   9   5     1635.09     1723.42     36.47 o
   4   9   5      631.01      716.09     24.80 o
   5   9   5     1457.61     1414.51     37.81 o
   6   9   5      546.40      611.38     27.17 o
   7   9   5      306.21      287.52     21.04 o
   8   9   5      404.22      396.96     28.95 o
   9   9   5      231.34      265.51     30.55 o
  -5  10   5      318.03      276.04     29.32 o
  -4  10   5      591.43      606.99     33.23 o
  -3  10   5      396.90      337.66     19.78 o
  -2  10   5     1639.93     1713.17     47.66 o
  -1  10   5     1466.75     1497.80     36.30 o
   0  10   5     1762.02     1656.23     41.28 o
   1  10   5     2146.26     2324.05     47.77 o
   2  10   5     2526.77     2407.62     55.60 o
   3  10   5     1691.35     1754.49     38.65 o
   4  10   5     1349.92     1445.55     41.46 o
   5  10   5     1611.99     1608.01     44.53 o
   6  10   5      984.43     1003.66     34.92 o
   7  10   5      493.13      464.25     30.77 o
   8  10   5      523.18      526.48     33.10 o
  -4  11   5       63.77       53.99     18.03 o
  -3  11   5       45.97       23.24     14.83 o
  -2  11   5      130.85      104.72     16.40 o
  -1  11   5      447.14      480.81     22.89 o
   0  11   5       63.04       57.04     13.60 o
   1  11   5      475.18      538.25     25.85 o
   2  11   5      448.73      404.54     26.20 o
   3  11   5      224.89      243.87     21.91 o
   4  11   5      245.05      257.14     19.59 o
   5  11   5      485.21      413.16     28.92 o
   6  11   5      232.96      262.78     29.12 o
   7  11   5      144.18       97.48     21.78 o
  -3  12   5      314.56      316.74     27.39 o
  -2  12   5     1159.49     1174.06     52.77 o
  -1  12   5      531.31      585.66     28.94 o
   0  12   5     1098.92     1074.33     37.52 o
   1  12   5      855.35      880.66     39.26 o
   2  12   5     1135.32     1174.23     46.24 o
   3  12   5      662.32      665.06     34.29 o
   4  12   5      599.39      670.83     32.30 o
   5  12   5      718.80      659.60     36.58 o
   6  12   5      434.60      433.31     37.07 o
  -1  13   5     1121.71     1168.48     47.46 o
   0  13   5      858.98      795.98     46.55 o
   1  13   5     1372.63     1485.81     51.86 o
   2  13   5     1201.56     1067.98     84.73 o
   3  13   5      898.91      820.11     47.96 o
   4  13   5      772.18      807.47     46.22 o
  -1 -10   6     2066.73     2082.34     73.73 o
   0 -10   6     1652.27     1644.59     48.58 o
   1 -10   6     1491.63     1374.21     56.40 o
   2 -10   6     2044.26     2060.99     85.24 o
   3 -10   6     1818.16     1783.77     69.28 o
   4 -10   6      979.79      980.22     51.76 o
  -3  -9   6      603.53      546.98     38.62 o
  -2  -9   6      810.99      817.41     39.01 o
  -1  -9   6     1477.07     1401.57     51.86 o
   0  -9   6     1618.31     1654.74     46.37 o
   1  -9   6     1145.49     1176.08     43.31 o
   2  -9   6     2230.05     2165.63     57.99 o
   3  -9   6     1507.40     1432.33     57.86 o
   4  -9   6     1148.28     1176.37     47.25 o
   5  -9   6      964.47      994.03     53.52 o
   6  -9   6      908.67      899.26     50.89 o
  -4  -8   6      404.96      366.49     32.92 o
  -3  -8   6      368.39      314.09     26.33 o
  -2  -8   6      476.75      448.63     32.87 o
  -1  -8   6     1141.07     1229.24     39.36 o
   0  -8   6     1940.52     1965.55     39.07 o
   1  -8   6      515.47      547.30     28.96 o
   2  -8   6     3550.05     3488.53     80.54 o
   3  -8   6     1273.54     1274.28     52.51 o
   4  -8   6     1374.30     1433.80     49.04 o
   5  -8   6     1465.25     1595.58     53.21 o
   6  -8   6     1189.05     1213.58     56.89 o
   7  -8   6      536.60      481.74     38.42 o
  -5  -7   6      357.19      334.12     27.12 o
  -4  -7   6      100.77       61.34     19.87 o
  -3  -7   6       66.96       63.36     13.86 o
  -2  -7   6      174.17      139.45     16.40 o
  -1  -7   6      480.77      540.12     20.40 o
   0  -7   6      200.39      203.32     13.80 o
   1  -7   6      371.23      289.86     24.31 o
   2  -7   6      591.52      551.54     27.31 o
   3  -7   6      432.85      430.30     34.47 o
   4  -7   6      188.02      148.09     21.40 o
   5  -7   6      342.71      333.17     26.07 o
   6  -7   6      347.64      288.92     25.38 o
   7  -7   6      147.94      110.71     23.10 o
   8  -7   6       13.91      -18.44     18.44 o
  -6  -6   6      382.04      345.81     28.00 o
  -5  -6   6     1090.60     1057.68     42.65 o
  -4  -6   6     1273.86     1176.34     37.99 o
  -3  -6   6     2030.52     2073.05     42.30 o
  -2  -6   6     2138.91     2223.68     42.37 o
  -1  -6   6     3722.91     3798.23     47.79 o
   0  -6   6     4993.33     5157.89     62.98 o
   1  -6   6     2743.36     2703.20     83.94 o
   2  -6   6     6946.44     6870.19    120.48 o
   3  -6   6     2664.57     2647.23     74.71 o
   4  -6   6     2782.44     2893.54     70.25 o
   5  -6   6     2308.36     2352.65     58.35 o
   6  -6   6     1850.14     1777.52     45.19 o
   7  -6   6      872.09      826.12     38.59 o
   8  -6   6      357.08      328.27     31.53 o
   9  -6   6      797.26      715.49     45.88 o
  -6  -5   6      116.93      103.30     21.72 o
  -5  -5   6     1193.19     1135.39     37.74 o
  -4  -5   6      947.21     1003.83     32.99 o
  -3  -5   6     2676.79     2706.20     46.11 o
  -2  -5   6     1264.30     1326.76     28.06 o
  -1  -5   6     6293.63     6620.49     61.76 o
   0  -5   6     4937.26     5009.36     45.24 o
   1  -5   6     4271.00     4367.92    103.10 o
   2  -5   6     9655.47     9112.33    109.84 o
   3  -5   6     4800.96     4906.50     82.94 o
   4  -5   6     3056.98     3182.05     54.65 o
   5  -5   6     5624.43     5744.79     84.70 o
   6  -5   6     2387.31     2417.15     50.33 o
   7  -5   6     1893.43     1920.63     46.46 o
   8  -5   6      938.15      892.17     38.17 o
   9  -5   6     1378.50     1519.52     75.67 o
  10  -5   6      372.11      355.72     32.13 o
  -7  -4   6      157.87      142.37     18.77 o
  -6  -4   6       11.75        0.42     11.10 o
  -5  -4   6     1091.31     1135.24     36.75 o
  -4  -4   6     1073.56     1127.80     38.65 o
  -3  -4   6      395.99      382.36     18.61 o
  -2  -4   6     4026.57     4224.89     46.20 o
  -1  -4   6     1696.67     1848.56     26.90 o
   0  -4   6     5778.05     5856.33     50.76 o
   1  -4   6     4115.41     4104.02     40.16 o
   2  -4   6     8672.41     8414.78     99.11 o
   3  -4   6     3661.76     3635.98     67.73 o
   4  -4   6     5095.47     5177.40     52.70 o
   5  -4   6     3641.05     3976.55     92.87 o
   6  -4   6     4382.26     4534.85     65.36 o
   7  -4   6     1866.60     1870.07     44.09 o
   8  -4   6     1311.09     1377.86     39.63 o
   9  -4   6     2102.26     2202.31     67.93 o
  10  -4   6      493.92      496.09     36.70 o
  -7  -3   6       25.74        8.65     13.96 o
  -6  -3   6        1.61       -6.16     11.98 o
  -5  -3   6      466.05      447.48     24.48 o
  -4  -3   6       58.01       41.88     11.51 o
  -3  -3   6     1217.06     1293.86     25.92 o
  -2  -3   6       96.31       98.06      9.17 o
  -1  -3   6     1936.47     1949.28     28.18 o
   0  -3   6     1872.72     1966.71     22.59 o
   1  -3   6      846.62      815.44     15.20 o
   2  -3   6     5717.55     5689.68     54.19 o
   3  -3   6      609.42      594.23     17.43 o
   4  -3   6     1338.04     1406.44     31.05 o
   5  -3   6     1955.06     2065.73     45.28 o
   6  -3   6     1411.10     1405.66     30.71 o
   7  -3   6      731.45      761.23     26.88 o
   8  -3   6      525.46      527.63     21.98 o
   9  -3   6     1083.24     1170.75     37.38 o
  10  -3   6      217.92      220.97     24.74 o
  11  -3   6      101.85       69.98     28.90 o
  -8  -2   6       45.49       -0.57     16.46 o
  -7  -2   6       39.05       65.58     18.12 o
  -6  -2   6        8.15      -12.70     12.70 o
  -5  -2   6      659.03      618.47     24.79 o
  -4  -2   6      374.92      369.99     18.12 o
  -3  -2   6     1268.99     1230.76     24.11 o
  -2  -2   6      961.92      982.22     19.11 o
  -1  -2   6     3625.23     3727.78     37.57 o
   0  -2   6     3374.04     3378.13     41.64 o
   1  -2   6     3385.74     3401.54     32.87 o
   2  -2   6     8416.11     8376.96     64.04 o
   3  -2   6     2490.63     2408.25     47.71 o
   4  -2   6     2050.99     2262.62     47.78 o
   5  -2   6     4736.41     4825.43     51.19 o
   6  -2   6     2016.02     2101.01     37.31 o
   7  -2   6     1712.89     1716.11     34.58 o
   8  -2   6      934.76      942.01     27.62 o
   9  -2   6     1799.63     2005.03     46.75 o
  10  -2   6      259.37      238.36     25.54 o
  11  -2   6      223.33      155.37     20.27 o
  -8  -1   6        0.29      -14.55     14.55 o
  -7  -1   6        0.61      -17.18     17.18 o
  -6  -1   6      314.48      261.73     18.10 o
  -5  -1   6      328.23      301.34     16.59 o
  -4  -1   6        2.16       -2.30      6.03 o
  -3  -1   6      354.67      328.77     14.14 o
  -2  -1   6      818.38      885.85     15.90 o
  -1  -1   6     1104.32     1131.62     21.73 o
   0  -1   6     2951.21     2877.10     27.96 o
   1  -1   6     2776.69     2853.86     31.59 o
   2  -1   6     7014.09     7201.86     60.20 o
   3  -1   6     1512.09     1571.61     33.16 o
   4  -1   6     2226.06     2266.19     43.59 o
   5  -1   6     3586.90     3774.82     37.26 o
   6  -1   6     1661.55     1733.07     22.46 o
   7  -1   6     1338.72     1392.30     26.12 o
   8  -1   6      937.63      961.68     28.21 o
   9  -1   6     1290.89     1415.77     38.61 o
  10  -1   6      254.53      221.90     21.15 o
  11  -1   6      160.86       95.71     18.41 o
  -8   0   6       60.36       49.05     13.37 o
  -7   0   6        9.04       -6.51     14.91 o
  -6   0   6        8.02        1.59     10.28 o
  -5   0   6      515.00      503.95     20.50 o
  -4   0   6      116.83      112.27      9.60 o
  -3   0   6      778.84      768.15     17.94 o
  -2   0   6     1533.05     1517.68     26.58 o
  -1   0   6      945.25      915.34     15.37 o
   0   0   6     3564.75     3736.25     37.98 o
   1   0   6     2015.00     2019.37     24.29 o
   2   0   6     7181.73     6938.63     37.80 o
   3   0   6     1062.17     1050.32     18.79 o
   4   0   6     2313.73     2451.50     26.98 o
   5   0   6     1971.91     1944.03     22.75 o
   6   0   6     3189.12     3340.62     43.27 o
   7   0   6      606.19      611.24     16.67 o
   8   0   6     1160.83     1222.13     26.93 o
   9   0   6     1544.17     1734.20     43.70 o
  10   0   6      173.28      161.41     18.72 o
  11   0   6      194.06      156.88     20.62 o
  -8   1   6       55.43       32.07     17.33 o
  -7   1   6       85.14       62.95     13.76 o
  -6   1   6        0.26       -2.31     10.62 o
  -5   1   6      767.01      770.11     21.26 o
  -4   1   6      388.40      363.95     14.39 o
  -3   1   6     2283.00     2231.38     29.82 o
  -2   1   6     1109.10     1088.98     18.39 o
  -1   1   6     4858.21     4918.05     54.11 o
   0   1   6     3572.62     3494.56     58.95 o
   1   1   6     3280.29     3217.85     36.12 o
   2   1   6    13114.40    13059.06     71.33 o
   3   1   6     1187.04     1166.94     17.86 o
   4   1   6     3232.39     3191.42     34.19 o
   5   1   6     5936.94     5990.74     48.84 o
   6   1   6     1615.86     1665.93     31.33 o
   7   1   6     2196.48     2297.29     30.35 o
   8   1   6     1200.98     1219.47     31.25 o
   9   1   6     1758.78     1865.07     42.21 o
  10   1   6      231.09      182.33     16.34 o
  11   1   6      266.27      230.79     25.40 o
  -8   2   6       25.23       -0.39     12.12 o
  -7   2   6       18.00      -10.83     16.23 o
  -6   2   6       17.34        9.99      9.30 o
  -5   2   6      675.37      647.34     19.04 o
  -4   2   6      197.92      190.62     12.08 o
  -3   2   6     1573.06     1485.18     34.75 o
  -2   2   6     2435.66     2398.57     36.35 o
  -1   2   6     2712.00     2644.27     28.06 o
   0   2   6     4410.36     4248.81     41.20 o
   1   2   6     4608.91     4475.70     45.38 o
   2   2   6    11430.61    11846.59    142.89 o
   3   2   6     2534.35     2213.73     40.81 o
   4   2   6     5999.92     5974.21     76.62 o
   5   2   6     6639.06     6386.76     85.10 o
   6   2   6     4564.78     4849.28     62.52 o
   7   2   6     3140.55     3274.01     44.93 o
   8   2   6     3469.83     3667.82     54.97 o
   9   2   6     2284.42     2520.95     48.79 o
  10   2   6     1059.82     1077.85     34.69 o
  11   2   6      487.87      440.90     28.39 o
  -8   3   6       23.74       28.06     15.54 o
  -7   3   6       57.73       68.99     16.48 o
  -6   3   6      786.96      736.73     28.50 o
  -5   3   6      168.84      167.38     14.66 o
  -4   3   6      582.33      554.03     21.46 o
  -3   3   6      204.63      185.52      8.73 o
  -2   3   6      189.33      187.06     11.75 o
  -1   3   6       64.40       68.18      9.94 o
   0   3   6      277.38      273.62     11.23 o
   1   3   6     2015.76     2191.14     28.25 o
   2   3   6      196.28      224.97      7.96 o
   3   3   6     2810.88     2906.26     35.45 o
   4   3   6      108.43       98.33      7.78 o
   5   3   6     2931.58     3194.25     68.10 o
   6   3   6     1649.39     1751.36     35.06 o
   7   3   6      951.04      943.83     26.41 o
   8   3   6     1147.92     1152.39     34.93 o
   9   3   6     2043.29     2162.82     72.35 o
  10   3   6       98.29       71.81     15.73 o
  11   3   6      538.32      430.01     28.73 o
  -8   4   6       32.99        2.93     10.91 o
  -7   4   6       96.31       72.89     14.86 o
  -6   4   6       22.75       19.07     14.23 o
  -5   4   6       75.23       72.98     10.85 o
  -4   4   6       90.31       53.69     10.16 o
  -3   4   6      106.75       90.55      7.70 o
  -2   4   6      493.35      460.56     13.76 o
  -1   4   6     1131.59     1165.23     30.01 o
   0   4   6     1152.63     1296.31     22.34 o
   1   4   6      188.70      161.49     12.20 o
   2   4   6    11053.78    11493.22     66.96 o
   3   4   6      236.54      216.37     12.00 o
   4   4   6     4114.05     4594.98     77.26 o
   5   4   6     2305.79     2309.76     37.24 o
   6   4   6     1170.03     1304.15     23.96 o
   7   4   6      949.84      891.29     22.83 o
   8   4   6     1338.55     1351.99     40.74 o
   9   4   6      719.81      706.19     32.54 o
  10   4   6      302.93      305.51     28.28 o
  11   4   6      133.76       86.36     17.23 o
  -8   5   6       56.01       50.15     17.18 o
  -7   5   6       98.30       91.33     18.65 o
  -6   5   6      651.14      643.10     30.41 o
  -5   5   6       56.91       40.99     19.32 o
  -4   5   6      626.67      667.37     33.30 o
  -3   5   6       88.32       67.85      8.49 o
  -2   5   6       70.99       49.93      8.99 o
  -1   5   6       38.84       47.28      8.63 o
   0   5   6       84.30       88.93      9.35 o
   1   5   6      509.35      605.79     15.74 o
   2   5   6      791.66      851.59     21.78 o
   3   5   6      424.17      486.27     10.74 o
   4   5   6      618.44      525.79     31.87 o
   5   5   6     1788.58     1925.68     34.91 o
   6   5   6      755.52      808.86     22.18 o
   7   5   6      610.79      549.62     23.08 o
   8   5   6      767.48      743.38     31.56 o
   9   5   6      703.51      707.25     33.59 o
  10   5   6       71.86       79.91     17.17 o
  11   5   6      156.28       84.35     17.21 o
  -7   6   6      119.36      100.23     26.19 o
  -6   6   6      240.41      199.10     20.50 o
  -5   6   6        1.57       -5.83     11.49 o
  -4   6   6      172.65      155.97     17.62 o
  -3   6   6        2.48        5.86      8.95 o
  -2   6   6      237.91      220.90     14.34 o
  -1   6   6        1.48        3.17      8.58 o
   0   6   6      240.72      266.73     10.48 o
   1   6   6      295.51      318.07     12.57 o
   2   6   6      957.77     1052.96     23.36 o
   3   6   6      527.40      551.75     19.60 o
   4   6   6      825.92      865.02     20.01 o
   5   6   6     1980.84     2108.71     38.90 o
   6   6   6     1347.33     1409.45     32.51 o
   7   6   6      620.85      558.41     24.18 o
   8   6   6     1333.33     1358.71     37.50 o
   9   6   6      883.53      854.92     36.76 o
  10   6   6      175.58      190.12     21.18 o
  11   6   6      274.16      228.29     27.70 o
  -7   7   6       41.48       23.23     36.90 o
  -6   7   6      187.37      179.63     24.70 o
  -5   7   6       14.81       10.76     13.53 o
  -4   7   6      179.57      195.41     18.95 o
  -3   7   6        0.28       -3.86      9.88 o
  -2   7   6       39.65       22.75      8.63 o
  -1   7   6       65.95       59.13      8.13 o
   0   7   6      252.94      206.07     11.04 o
   1   7   6       13.54       10.03      7.69 o
   2   7   6      132.88      155.57     11.95 o
   3   7   6       39.05       25.45      8.15 o
   4   7   6      109.44      105.47     14.44 o
   5   7   6      688.72      773.51     26.29 o
   6   7   6       88.23       88.96     11.60 o
   7   7   6      300.60      229.49     18.07 o
   8   7   6      428.45      445.65     24.17 o
   9   7   6      387.42      312.88     25.15 o
  10   7   6       61.42       88.99     15.93 o
  -6   8   6        6.30       -3.82     17.59 o
  -5   8   6       73.22       38.89     14.70 o
  -4   8   6        5.43      -12.07     12.07 o
  -3   8   6      297.83      256.96     18.13 o
  -2   8   6      927.85      918.95     27.35 o
  -1   8   6      595.09      566.53     18.66 o
   0   8   6     1172.65     1307.07     26.32 o
   1   8   6     1377.25     1378.89     31.50 o
   2   8   6     2820.81     2988.77     81.61 o
   3   8   6      990.51     1062.95     32.09 o
   4   8   6     2494.60     2512.37     68.34 o
   5   8   6     2390.30     2561.91     52.06 o
   6   8   6     1374.49     1420.88     38.46 o
   7   8   6     1028.65      979.10     33.89 o
   8   8   6     1197.75     1164.26     53.57 o
   9   8   6      710.86      631.79     33.49 o
  10   8   6      269.60      245.62     28.61 o
  -6   9   6      275.30      316.17     41.19 o
  -5   9   6       84.96       96.58     21.86 o
  -4   9   6      275.40      320.88     29.78 o
  -3   9   6       54.76       86.55     13.21 o
  -2   9   6        2.72        4.92      8.20 o
  -1   9   6        6.24       13.06      9.48 o
   0   9   6       21.88       31.19      9.54 o
   1   9   6      129.12      142.36     13.47 o
   2   9   6      528.67      525.85     21.47 o
   3   9   6      266.42      325.99     20.39 o
   4   9   6      816.96      759.42     26.12 o
   5   9   6     1206.88     1360.57     37.55 o
   6   9   6      758.79      725.89     32.95 o
   7   9   6      513.77      487.78     26.21 o
   8   9   6      814.35      755.08     32.20 o
   9   9   6      516.67      466.51     37.82 o
  -5  10   6      198.58      176.49     35.71 o
  -4  10   6      650.74      756.15     44.04 o
  -3  10   6      281.03      310.11     23.36 o
  -2  10   6      203.27      155.37     18.07 o
  -1  10   6      319.65      322.68     17.92 o
   0  10   6      232.81      192.33     14.69 o
   1  10   6       60.96       30.23     10.63 o
   2  10   6        4.53       -2.70     11.87 o
   3  10   6        4.05       -4.06     12.32 o
   4  10   6       38.94       29.83     12.12 o
   5  10   6      277.70      349.79     21.83 o
   6  10   6      144.79      171.06     18.47 o
   7  10   6       75.70       66.03     17.31 o
   8  10   6      445.45      504.77     41.75 o
  -4  11   6      391.22      419.75     45.95 o
  -3  11   6      323.57      334.73     30.56 o
  -2  11   6      361.16      339.66     23.12 o
  -1  11   6      176.61      196.08     15.82 o
   0  11   6      744.71      681.70     34.53 o
   1  11   6       85.35       46.91     14.06 o
   2  11   6      145.63      130.64     16.57 o
   3  11   6      268.75      213.19     18.78 o
   4  11   6       18.21       15.58     11.05 o
   5  11   6        9.25        4.28     11.88 o
   6  11   6       83.50       31.79     15.68 o
   7  11   6       29.01        3.04     16.63 o
  -3  12   6       54.81       93.68     18.63 o
  -2  12   6        1.73        9.16     15.80 o
  -1  12   6      100.97      109.66     15.34 o
   0  12   6        7.60       11.34     11.85 o
   1  12   6        0.89       -7.21     15.01 o
   2  12   6       65.55       43.72     15.45 o
   3  12   6        8.97       -2.11     14.47 o
   4  12   6      129.46      142.09     17.67 o
   5  12   6      127.90      173.48     21.97 o
   6  12   6      150.42      166.05     26.38 o
   0  13   6       56.42       44.26     13.91 o
   1  13   6        0.48      -13.34     13.97 o
   2  13   6        2.32      -15.22     15.22 o
   3  13   6        9.39      -19.99     19.99 o
  -1  -9   7       88.44       32.71     14.39 o
   0  -9   7        5.22        6.88     16.42 o
   1  -9   7       52.82       11.40     24.32 o
   2  -9   7      328.78      304.56     29.80 o
   3  -9   7      230.65      229.47     27.66 o
   4  -9   7      127.98      132.30     21.14 o
   5  -9   7      488.58      509.46     34.46 o
  -3  -8   7      174.10      149.72     24.87 o
  -2  -8   7        7.90       17.24     12.29 o
  -1  -8   7       14.24      -22.57     22.57 o
   0  -8   7       70.44       52.48     15.86 o
   1  -8   7       13.36      -13.31     30.29 o
   2  -8   7      140.51      150.35     18.66 o
   3  -8   7       42.58       40.91     18.33 o
   4  -8   7       33.25       22.05     18.09 o
   5  -8   7      169.91      188.88     23.19 o
   6  -8   7      488.98      549.98     35.13 o
   7  -8   7       32.41       50.08     21.13 o
  -4  -7   7      156.49      115.49     24.32 o
  -3  -7   7      325.98      295.11     22.47 o
  -2  -7   7       81.26       56.65     13.39 o
  -1  -7   7        2.63      -11.34     11.34 o
   0  -7   7      314.14      296.69     19.29 o
   1  -7   7        0.30      -13.21     13.21 o
   2  -7   7        3.48      -15.96     15.96 o
   3  -7   7        2.60      -19.78     19.78 o
   4  -7   7        1.96       -7.63     17.51 o
   5  -7   7       11.07        8.98     13.65 o
   6  -7   7      461.49      484.81     32.27 o
   7  -7   7        2.67      -15.72     15.72 o
   8  -7   7      127.99      120.42     26.03 o
  -5  -6   7      175.08      147.54     28.27 o
  -4  -6   7      181.25      158.27     25.37 o
  -3  -6   7      202.29      196.51     18.62 o
  -2  -6   7      100.57       99.78     14.50 o
  -1  -6   7       72.56       40.84     12.48 o
   0  -6   7      324.94      287.19     17.44 o
   1  -6   7       44.54       23.75     10.32 o
   2  -6   7      190.66      212.60     18.33 o
   3  -6   7       66.44       41.30     12.84 o
   4  -6   7       71.50       99.46     17.97 o
   5  -6   7      331.06      294.92     24.13 o
   6  -6   7      904.62      904.47     40.06 o
   7  -6   7       79.88      108.67     16.87 o
   8  -6   7      530.25      544.23     33.26 o
   9  -6   7      512.78      533.77     64.31 o
  -6  -5   7       96.57       87.06     18.33 o
  -5  -5   7      289.45      286.54     26.23 o
  -4  -5   7      203.31      145.57     20.06 o
  -3  -5   7      229.76      275.68     19.07 o
  -2  -5   7      200.85      204.49     15.80 o
  -1  -5   7      103.57       89.97     14.28 o
   0  -5   7      741.67      769.43     24.87 o
   1  -5   7       37.47       21.45      9.79 o
   2  -5   7      119.00      136.32     15.19 o
   3  -5   7       39.42       16.36     16.39 o
   4  -5   7        3.70       12.44     13.52 o
   5  -5   7      972.43      960.58     42.83 o
   6  -5   7      164.97      138.94     22.90 o
   7  -5   7      244.30      237.03     20.63 o
   8  -5   7      389.66      343.71     23.56 o
   9  -5   7      410.94      413.54     35.97 o
  10  -5   7      139.18       91.37     23.21 o
  -6  -4   7       32.96       17.49     15.08 o
  -5  -4   7       45.08        6.79     13.85 o
  -4  -4   7        6.10      -11.82     11.82 o
  -3  -4   7      118.76      137.82     14.10 o
  -2  -4   7      329.26      252.77     15.81 o
  -1  -4   7       88.63       54.54      9.90 o
   0  -4   7        5.66        0.95      6.43 o
   1  -4   7      543.11      511.56     21.21 o
   2  -4   7      513.44      534.23     19.27 o
   3  -4   7      473.46      425.12     21.44 o
   4  -4   7      996.63     1025.06     40.81 o
   5  -4   7      297.53      261.31     24.54 o
   6  -4   7     3675.03     3795.93     70.24 o
   7  -4   7       25.72        4.23     11.75 o
   8  -4   7     1419.36     1518.19     43.21 o
   9  -4   7     1011.44     1042.16     42.75 o
  10  -4   7      199.93      189.21     30.37 o
  -7  -3   7      669.98      639.50     35.64 o
  -6  -3   7      234.02      223.94     23.55 o
  -5  -3   7      579.76      538.53     30.54 o
  -4  -3   7      475.93      508.18     24.98 o
  -3  -3   7      379.77      345.03     18.22 o
  -2  -3   7      319.39      326.02     15.81 o
  -1  -3   7      144.73      100.14     10.30 o
   0  -3   7     1347.87     1306.33     23.07 o
   1  -3   7       44.88       38.30      6.40 o
   2  -3   7      233.77      252.70     11.18 o
   3  -3   7       21.68       14.41      6.34 o
   4  -3   7      106.09      118.85      9.22 o
   5  -3   7     1256.31     1222.81     33.83 o
   6  -3   7      816.87      876.13     26.06 o
   7  -3   7      299.09      312.63     17.51 o
   8  -3   7      886.58      820.26     31.39 o
   9  -3   7      892.13      864.39     38.36 o
  10  -3   7      200.00      185.26     20.26 o
  -7  -2   7     1236.15     1196.46     48.13 o
  -6  -2   7      518.93      462.99     30.31 o
  -5  -2   7     1508.46     1459.15     41.40 o
  -4  -2   7     1519.38     1570.26     47.28 o
  -3  -2   7     1960.30     2031.94     38.26 o
  -2  -2   7     1297.01     1269.22     27.36 o
  -1  -2   7      647.92      638.72     16.02 o
   0  -2   7     4654.96     4737.64     41.99 o
   1  -2   7      906.12      889.03     23.82 o
   2  -2   7      348.74      308.60     11.77 o
   3  -2   7     1322.99     1344.08     26.84 o
   4  -2   7      151.39      139.24      9.60 o
   5  -2   7       23.67       24.22      6.27 o
   6  -2   7      109.39      119.26     12.20 o
   7  -2   7       21.33       13.20      9.67 o
   8  -2   7      468.03      408.01     20.02 o
   9  -2   7      264.14      251.90     17.46 o
  10  -2   7      112.41      117.59     15.26 o
  11  -2   7       69.93       51.23     22.54 o
  -7  -1   7     1241.08     1292.22     48.76 o
  -6  -1   7      767.15      723.56     31.27 o
  -5  -1   7     1527.89     1567.64     41.84 o
  -4  -1   7     2264.65     2320.03     42.00 o
  -3  -1   7     2505.31     2589.94     42.02 o
  -2  -1   7     1898.78     1887.12     29.17 o
  -1  -1   7     1414.05     1425.40     19.95 o
   0  -1   7     7061.27     7264.73     65.35 o
   1  -1   7      988.06      891.06     18.20 o
   2  -1   7     3396.93     3497.50     35.13 o
   3  -1   7      926.17      858.74     19.22 o
   4  -1   7     1508.18     1586.75     25.03 o
   5  -1   7      149.12      118.71      7.97 o
   6  -1   7       12.72       -1.50      8.12 o
   7  -1   7      607.37      635.60     20.34 o
   8  -1   7        6.86        3.79      8.45 o
   9  -1   7       80.65       45.46     11.31 o
  10  -1   7       95.13       72.12     15.95 o
  11  -1   7       14.21       28.19     17.68 o
  -7   0   7      863.99      898.60     35.96 o
  -6   0   7      154.58      137.10     16.27 o
  -5   0   7      983.23     1022.92     33.60 o
  -4   0   7      643.03      681.03     23.68 o
  -3   0   7     1045.05     1060.08     27.11 o
  -2   0   7      257.72      240.25     12.00 o
  -1   0   7       26.96       20.57      4.40 o
   0   0   7     2316.28     2254.38     28.98 o
   1   0   7       14.87       15.92      4.82 o
   2   0   7       95.82       90.04      5.45 o
   3   0   7      181.51      159.93      7.30 o
   4   0   7      255.41      249.97      9.94 o
   5   0   7      755.37      695.97     13.41 o
   6   0   7      607.09      687.12     15.28 o
   7   0   7        1.51       -2.55      7.00 o
   8   0   7      697.41      637.45     23.28 o
   9   0   7      383.59      278.66     20.42 o
  10   0   7       24.53       32.72     13.97 o
  11   0   7       72.74       29.03     14.99 o
  -7   1   7     1145.78     1116.19     39.93 o
  -6   1   7      339.16      292.56     21.16 o
  -5   1   7     1251.12     1307.04     53.72 o
  -4   1   7     1715.77     1736.46     35.60 o
  -3   1   7     1917.72     2017.34     55.66 o
  -2   1   7     1035.96      991.27     23.61 o
  -1   1   7     1193.99     1202.08     19.54 o
   0   1   7     4222.21     4297.70     42.37 o
   1   1   7      970.60      910.85     19.69 o
   2   1   7      483.22      447.61     10.92 o
   3   1   7     1207.15     1208.24     18.54 o
   4   1   7        2.00        7.12      4.53 o
   5   1   7       61.85       55.36      6.57 o
   6   1   7      297.75      315.35     11.13 o
   7   1   7       49.52       47.29      7.70 o
   8   1   7      659.89      532.90     23.71 o
   9   1   7      280.04      181.39     16.10 o
  10   1   7       36.47        8.15     18.70 o
  11   1   7      110.55       86.77     19.73 o
  -7   2   7      721.03      653.69     35.01 o
  -6   2   7      141.28      131.22     17.38 o
  -5   2   7      826.79      865.82     29.00 o
  -4   2   7      949.88      967.70     31.76 o
  -3   2   7      900.48      955.12     30.41 o
  -2   2   7      936.42      928.65     19.03 o
  -1   2   7       48.02       61.40      5.23 o
   0   2   7     4565.35     4316.38     53.10 o
   1   2   7       26.12       24.26      3.79 o
   2   2   7      401.68      434.19     12.86 o
   3   2   7      551.49      527.36     12.83 o
   4   2   7        8.76        6.44      2.60 o
   5   2   7      398.55      364.38     13.86 o
   6   2   7        7.55       14.07      5.85 o
   7   2   7        0.84       -6.93      6.93 o
   8   2   7      343.14      251.48     15.97 o
   9   2   7      237.68      141.96     14.73 o
  10   2   7       51.50       43.06     12.96 o
  11   2   7       56.82       48.90     18.25 o
  -7   3   7     1087.73     1086.61     63.38 o
  -6   3   7      315.11      303.51     22.45 o
  -5   3   7     1167.17     1261.02     35.40 o
  -4   3   7     1631.58     1604.30     48.34 o
  -3   3   7     1980.01     1974.04     37.86 o
  -2   3   7     1022.47      978.23     27.77 o
  -1   3   7     1534.78     1518.26     34.55 o
   0   3   7     3951.14     3911.10     62.05 o
   1   3   7      564.68      539.86     16.21 o
   2   3   7     1977.22     2094.18     38.39 o
   3   3   7      492.88      434.02     17.33 o
   4   3   7      563.96      602.67     17.05 o
   5   3   7       12.74       17.75      5.14 o
   6   3   7        9.08        4.51      4.67 o
   7   3   7      351.70      341.27     14.58 o
   8   3   7       85.55       29.89     11.51 o
   9   3   7      141.74       64.22     20.04 o
  10   3   7      114.03      113.27     17.02 o
  11   3   7      143.24       50.77     15.53 o
  -7   4   7     1365.31     1388.33     79.97 o
  -6   4   7      609.01      664.73     33.46 o
  -5   4   7     1787.56     1912.03     49.53 o
  -4   4   7     2292.98     2427.48     45.02 o
  -3   4   7     2460.01     2489.37     39.45 o
  -2   4   7     2022.11     1968.13     42.52 o
  -1   4   7     1414.94     1362.59     34.19 o
   0   4   7     3991.33     3855.37     43.92 o
   1   4   7      577.78      559.49     17.09 o
   2   4   7      208.35      216.53     13.76 o
   3   4   7     1137.43     1028.96     25.06 o
   4   4   7       78.30       76.18      9.61 o
   5   4   7      210.72      182.82     10.19 o
   6   4   7       16.77       24.82      6.18 o
   7   4   7        3.92        3.78      8.10 o
   8   4   7      399.53      296.27     22.31 o
   9   4   7       67.72       34.33     13.56 o
  10   4   7       53.93       13.76     13.37 o
  11   4   7       23.96       -3.03     11.93 o
  -7   5   7     1770.91     1749.40     72.03 o
  -6   5   7     1039.14     1155.21     60.34 o
  -5   5   7     3164.94     3522.19     80.27 o
  -4   5   7     3800.63     3934.48     90.65 o
  -3   5   7     5809.93     5733.81     77.81 o
  -2   5   7     5521.44     5476.20     65.02 o
  -1   5   7     6458.00     6334.23    109.11 o
   0   5   7    11096.64    11051.77    101.49 o
   1   5   7     5276.03     5017.00     72.10 o
   2   5   7     5388.24     5450.94     51.22 o
   3   5   7     6812.24     6881.79     62.73 o
   4   5   7     1859.66     1848.04     33.92 o
   5   5   7     1006.68     1001.63     25.93 o
   6   5   7     1069.62     1155.29     26.82 o
   7   5   7      910.74      907.08     28.48 o
   8   5   7       54.13       93.14     15.49 o
   9   5   7       13.35        6.16     13.95 o
  10   5   7      137.22      132.30     19.15 o
  11   5   7        0.25       -6.22     15.01 o
  -7   6   7      735.71      761.08     57.87 o
  -6   6   7      334.32      306.35     27.84 o
  -5   6   7      816.02      868.92     36.57 o
  -4   6   7     1732.12     1764.08     55.54 o
  -3   6   7     1522.20     1485.56     49.85 o
  -2   6   7     1653.64     1723.27     52.79 o
  -1   6   7     2211.87     2292.68     40.89 o
   0   6   7     3284.56     3268.41     70.71 o
   1   6   7     1296.04     1332.14     24.82 o
   2   6   7     2104.58     2072.40     33.54 o
   3   6   7     1813.83     1854.58     35.20 o
   4   6   7      963.44      940.67     26.29 o
   5   6   7      341.42      325.95     19.14 o
   6   6   7      396.12      398.09     17.76 o
   7   6   7      993.77      943.65     30.66 o
   8   6   7        1.50        6.61     12.01 o
   9   6   7       64.85       95.90     16.49 o
  10   6   7      110.96      101.16     18.05 o
  11   6   7        0.61       -1.96     17.67 o
  -6   7   7      194.37      211.48     21.29 o
  -5   7   7      740.64      773.61     35.35 o
  -4   7   7      823.41      856.02     35.54 o
  -3   7   7     1029.84      980.89     34.23 o
  -2   7   7      943.57      951.28     30.68 o
  -1   7   7      704.50      693.00     24.78 o
   0   7   7     2032.07     2016.61     42.52 o
   1   7   7      108.00      114.86      9.47 o
   2   7   7      599.37      573.60     19.12 o
   3   7   7      651.94      649.26     27.09 o
   4   7   7      147.47      151.55     15.83 o
   5   7   7        4.23       10.76     10.93 o
   6   7   7      406.33      398.74     18.94 o
   7   7   7       56.20       16.19     11.81 o
   8   7   7        6.61       14.23     12.73 o
   9   7   7        0.09        2.19     14.13 o
  10   7   7       42.86       87.09     17.32 o
  -6   8   7      284.55      300.91     31.40 o
  -5   8   7      735.98      788.87     36.22 o
  -4   8   7     1137.71     1217.09     43.07 o
  -3   8   7     1254.12     1211.88     41.36 o
  -2   8   7     1169.97     1303.56     32.87 o
  -1   8   7     1495.15     1514.05     34.00 o
   0   8   7     1702.78     1692.21     29.88 o
   1   8   7      465.50      451.44     17.93 o
   2   8   7      538.04      443.18     19.04 o
   3   8   7      672.95      675.75     22.48 o
   4   8   7       61.29       47.02     13.61 o
   5   8   7        2.51       -3.82     11.83 o
   6   8   7       43.52       46.66     14.85 o
   7   8   7       41.54        8.08     12.79 o
   8   8   7       86.94       38.27     13.68 o
   9   8   7       19.17      -14.47     14.47 o
  10   8   7        0.06       -7.32     19.87 o
  -5   9   7     1027.36     1063.58     52.70 o
  -4   9   7     1436.33     1498.59     57.62 o
  -3   9   7     1841.84     1934.24     46.21 o
  -2   9   7     1956.42     2159.30     43.66 o
  -1   9   7     2740.92     2777.85     49.27 o
   0   9   7     2962.04     3060.54     46.95 o
   1   9   7     1732.68     1759.33     35.09 o
   2   9   7     1727.51     1640.03     36.01 o
   3   9   7     2498.18     2535.45     53.90 o
   4   9   7      623.31      634.87     30.13 o
   5   9   7      633.18      677.43     27.71 o
   6   9   7      542.29      580.35     27.36 o
   7   9   7      429.58      338.57     22.80 o
   8   9   7       16.03       10.36     13.47 o
   9   9   7       54.03       36.89     15.38 o
  -4  10   7      924.60     1011.28     64.61 o
  -3  10   7      891.03      854.99     37.27 o
  -2  10   7     1095.93     1233.84     38.96 o
  -1  10   7     1388.37     1458.27     37.94 o
   0  10   7     1568.46     1522.02     35.05 o
   1  10   7      731.35      715.71     27.87 o
   2  10   7     1192.91     1083.66     35.86 o
   3  10   7      961.44      979.22     36.74 o
   4  10   7      687.86      634.23     28.37 o
   5  10   7      229.14      238.92     20.10 o
   6  10   7      465.68      484.16     26.66 o
   7  10   7      287.17      240.38     21.17 o
   8  10   7       15.20       15.82     12.78 o
  -3  11   7     1214.17     1150.01     68.15 o
  -2  11   7     1247.69     1412.68     43.52 o
  -1  11   7     1538.86     1488.26     40.33 o
   0  11   7     1682.24     1693.01     42.07 o
   1  11   7      810.37      777.81     29.83 o
   2  11   7     1071.80      946.00     35.84 o
   3  11   7     1263.79     1229.11     40.08 o
   4  11   7      516.58      492.91     24.28 o
   5  11   7      372.06      378.83     24.27 o
   6  11   7      628.25      603.72     29.91 o
   7  11   7      229.83      174.60     22.21 o
  -2  12   7     1128.85     1207.14     42.37 o
  -1  12   7     1398.89     1415.89     40.99 o
   0  12   7     1527.34     1576.05     39.41 o
   1  12   7      880.96      850.08     32.84 o
   2  12   7     1221.46     1088.62     39.85 o
   3  12   7     1113.98     1176.70     41.02 o
   4  12   7      628.67      592.53     31.07 o
   5  12   7      454.22      470.92     35.57 o
   6  12   7      506.26      480.47     66.29 o
   1  13   7      822.05      806.09     33.26 o
   2  13   7      758.58      745.33     35.27 o
   3  13   7      976.38      952.95     38.97 o
   1  -9   8      625.75      555.81     34.52 o
   2  -9   8      321.31      268.72     30.47 o
   3  -9   8      265.03      207.26     27.99 o
  -1  -8   8      815.21      806.63     35.15 o
   0  -8   8     1070.62      996.77     46.13 o
   1  -8   8      925.58      900.85     46.36 o
   2  -8   8      428.37      356.01     27.32 o
   3  -8   8      442.64      322.55     31.16 o
   4  -8   8      543.60      460.66     36.48 o
   5  -8   8       20.56       -3.18     15.38 o
   6  -8   8       56.86       47.87     17.50 o
  -3  -7   8     2470.18     2436.76     89.90 o
  -2  -7   8     1226.66     1309.05     43.20 o
  -1  -7   8     2300.47     2446.71     56.46 o
   0  -7   8     2768.28     2733.17     65.92 o
   1  -7   8     2628.42     2669.36     55.95 o
   2  -7   8     1533.98     1523.22     42.57 o
   3  -7   8     1938.56     1822.91     62.76 o
   4  -7   8     1920.05     1778.45     62.82 o
   5  -7   8      421.62      365.38     32.90 o
   6  -7   8      681.31      594.12     36.26 o
   7  -7   8      664.01      545.82     35.88 o
  -4  -6   8      939.82      958.08     51.15 o
  -3  -6   8     1944.82     2060.80     52.33 o
  -2  -6   8      825.58      824.01     33.65 o
  -1  -6   8     2270.97     2312.02     52.76 o
   0  -6   8     2420.73     2484.49     55.85 o
   1  -6   8     2231.40     2272.76     48.86 o
   2  -6   8     1954.84     1939.15     45.44 o
   3  -6   8     1528.14     1441.55     52.76 o
   4  -6   8     2556.93     2437.35     69.67 o
   5  -6   8      391.92      356.42     30.89 o
   6  -6   8      890.01      803.08     38.97 o
   7  -6   8      916.47      825.44     34.82 o
   8  -6   8      300.72      224.96     24.63 o
  -5  -5   8      330.50      378.96     32.86 o
  -4  -5   8      833.31      851.24     46.83 o
  -3  -5   8     1830.14     1990.12     49.51 o
  -2  -5   8      652.69      678.03     29.87 o
  -1  -5   8     1865.64     1865.86     50.25 o
   0  -5   8     1943.24     2078.33     47.30 o
   1  -5   8     1885.84     1864.25     42.01 o
   2  -5   8      927.79      948.11     30.70 o
   3  -5   8     1373.46     1368.19     49.15 o
   4  -5   8     1452.65     1468.49     52.01 o
   5  -5   8       94.98       73.66     17.82 o
   6  -5   8      624.06      568.91     32.30 o
   7  -5   8      476.07      458.05     26.34 o
   8  -5   8      139.85       66.29     18.48 o
   9  -5   8       65.01       80.88     25.24 o
  -5  -4   8      353.83      312.70     26.41 o
  -4  -4   8      770.20      819.97     37.09 o
  -3  -4   8     2045.55     2150.71     48.00 o
  -2  -4   8      631.72      682.16     25.03 o
  -1  -4   8     1696.57     1775.38     43.09 o
   0  -4   8     2416.50     2359.71     42.85 o
   1  -4   8     1246.30     1281.84     30.78 o
   2  -4   8      955.94      916.60     24.95 o
   3  -4   8      950.01      904.46     34.79 o
   4  -4   8     1244.88     1220.51     45.06 o
   5  -4   8       11.71        3.98     12.97 o
   6  -4   8      337.32      333.06     24.51 o
   7  -4   8      184.03      152.26     17.76 o
   8  -4   8        8.03      -13.33     13.33 o
   9  -4   8        6.79      -15.20     15.20 o
  10  -4   8        7.15       -7.07     14.24 o
  -6  -3   8      657.37      652.73     36.75 o
  -5  -3   8      592.07      584.98     33.05 o
  -4  -3   8     1506.72     1548.42     48.69 o
  -3  -3   8     3495.53     3596.74     77.96 o
  -2  -3   8     1021.67     1016.46     26.94 o
  -1  -3   8     5162.41     5165.10     55.97 o
   0  -3   8     3307.94     3310.09     42.38 o
   1  -3   8     3996.14     3855.92     51.11 o
   2  -3   8     2939.18     2940.82     55.53 o
   3  -3   8     3295.61     3169.54     52.80 o
   4  -3   8     3670.51     3537.75     71.01 o
   5  -3   8      760.82      711.56     35.15 o
   6  -3   8     1288.41     1350.85     35.39 o
   7  -3   8     1780.80     1841.08     44.90 o
   8  -3   8      209.28      232.17     21.10 o
   9  -3   8      199.54      179.16     21.50 o
  10  -3   8      162.21      174.62     19.24 o
  -6  -2   8      527.47      568.96     42.53 o
  -5  -2   8      401.48      410.29     24.56 o
  -4  -2   8     1103.23     1070.54     31.57 o
  -3  -2   8     2303.89     2443.50     44.65 o
  -2  -2   8      772.83      795.66     25.37 o
  -1  -2   8     2367.37     2327.05     36.84 o
   0  -2   8     2555.06     2660.90     46.87 o
   1  -2   8     1496.31     1423.91     25.04 o
   2  -2   8     1142.70     1132.18     22.44 o
   3  -2   8     1966.46     1939.22     30.78 o
   4  -2   8     2225.44     2318.76     74.34 o
   5  -2   8      113.47       85.87     15.93 o
   6  -2   8     1512.93     1545.14     36.88 o
   7  -2   8      985.46     1044.15     29.48 o
   8  -2   8      337.84      338.71     19.20 o
   9  -2   8      191.28      217.08     16.79 o
  10  -2   8      181.86      240.24     22.90 o
  11  -2   8      136.66      157.68     25.02 o
  -6  -1   8     1033.30     1074.48     39.16 o
  -5  -1   8     1341.36     1295.73     40.27 o
  -4  -1   8     2351.59     2489.38     63.42 o
  -3  -1   8     5730.62     5551.73     76.11 o
  -2  -1   8     2345.56     2429.71     41.31 o
  -1  -1   8     7667.52     7862.82    105.43 o
   0  -1   8     6533.90     6637.90     85.87 o
   1  -1   8     5084.28     5074.30     61.67 o
   2  -1   8     4548.32     4558.27     35.11 o
   3  -1   8     5711.83     5676.08     51.98 o
   4  -1   8     5303.38     5467.14     63.50 o
   5  -1   8     1103.21     1149.87     47.21 o
   6  -1   8     3031.55     3266.50     45.66 o
   7  -1   8     2122.93     2206.18     37.18 o
   8  -1   8      758.31      819.11     24.73 o
   9  -1   8      382.53      387.19     20.63 o
  10  -1   8      533.90      605.63     29.52 o
  11  -1   8      144.65      187.99     22.01 o
  -7   0   8      415.38      437.06     27.56 o
  -6   0   8      970.75      961.56     36.30 o
  -5   0   8      882.38      833.67     32.42 o
  -4   0   8     2683.93     2739.93     48.30 o
  -3   0   8     4819.99     4713.20     64.65 o
  -2   0   8     2771.83     2782.16     41.19 o
  -1   0   8     8436.58     8704.08     69.49 o
   0   0   8     7211.47     7167.35     55.33 o
   1   0   8     5585.81     5639.59     67.93 o
   2   0   8     6326.29     6170.91     66.90 o
   3   0   8     6398.17     6455.39     48.55 o
   4   0   8     7241.17     7463.85     67.01 o
   5   0   8     1673.10     1824.52     35.25 o
   6   0   8     3591.96     3956.18     54.53 o
   7   0   8     2803.86     2964.89     41.81 o
   8   0   8      772.35      853.75     30.60 o
   9   0   8      559.07      583.47     27.29 o
  10   0   8      463.50      565.89     30.86 o
  11   0   8      191.67      249.43     23.38 o
  -7   1   8      162.63      143.25     20.18 o
  -6   1   8      406.37      393.95     27.94 o
  -5   1   8      542.87      476.96     28.30 o
  -4   1   8     1235.58     1222.79     40.14 o
  -3   1   8     3383.90     3340.32     55.09 o
  -2   1   8     1560.67     1529.75     31.35 o
  -1   1   8     6238.15     6190.67     74.02 o
   0   1   8     5680.33     5777.34     53.38 o
   1   1   8     4746.90     4767.80     53.84 o
   2   1   8     4865.61     4831.46     55.63 o
   3   1   8     8397.83     8562.72     65.20 o
   4   1   8     7267.17     7430.34     49.42 o
   5   1   8     2686.93     2808.74     35.06 o
   6   1   8     4806.69     5106.35     53.51 o
   7   1   8     4053.45     4391.54     48.34 o
   8   1   8     1118.57     1225.18     31.27 o
   9   1   8     1009.80     1038.30     37.10 o
  10   1   8      773.07      943.61     38.37 o
  11   1   8      295.52      299.96     32.45 o
  -7   2   8       56.73       49.41     19.78 o
  -6   2   8       83.61       38.89     14.35 o
  -5   2   8       40.09       32.52     11.30 o
  -4   2   8      314.91      300.71     19.10 o
  -3   2   8      795.11      750.71     23.61 o
  -2   2   8       11.43        4.19      8.26 o
  -1   2   8     1645.35     1714.36     38.10 o
   0   2   8      359.92      367.97     18.16 o
   1   2   8       76.88       74.85     10.05 o
   2   2   8       96.65      105.19      7.25 o
   3   2   8      892.16      941.20     18.50 o
   4   2   8      708.54      727.94     16.67 o
   5   2   8       19.91       20.83      6.82 o
   6   2   8      955.16     1056.66     21.06 o
   7   2   8      526.18      571.74     19.74 o
   8   2   8      119.31      128.09     12.71 o
   9   2   8      111.86      111.90     12.66 o
  10   2   8      150.09      182.85     23.79 o
  11   2   8       44.61       31.55     22.41 o
  -7   3   8      143.99      159.48     24.82 o
  -6   3   8      468.28      466.36     33.87 o
  -5   3   8      644.26      635.10     26.64 o
  -4   3   8     1225.04     1258.05     35.21 o
  -3   3   8     2460.46     2403.06     50.57 o
  -2   3   8     1219.45     1236.66     30.58 o
  -1   3   8     4139.93     4149.04     70.28 o
   0   3   8     3587.80     3524.63     65.39 o
   1   3   8     1227.61     1175.93     28.64 o
   2   3   8     2177.04     2267.31     35.18 o
   3   3   8     2934.73     2933.24     78.37 o
   4   3   8     2765.31     2719.49     39.98 o
   5   3   8      522.73      542.29     17.51 o
   6   3   8     1739.93     1939.47     29.86 o
   7   3   8     1260.22     1298.79     39.17 o
   8   3   8      235.25      235.96     17.28 o
   9   3   8      190.84      169.04     16.34 o
  10   3   8      290.70      342.52     24.94 o
  11   3   8       41.53       -8.50     20.98 o
  -7   4   8      224.40      182.86     26.11 o
  -6   4   8      439.04      401.36     45.66 o
  -5   4   8      687.22      687.40     63.13 o
  -4   4   8     1604.16     1606.33     52.72 o
  -3   4   8     2954.46     2943.17     48.83 o
  -2   4   8     1818.02     1815.37     42.98 o
  -1   4   8     6981.04     7513.54    126.42 o
   0   4   8     5449.51     5180.05     79.51 o
   1   4   8     4439.85     4404.65     69.83 o
   2   4   8     5250.70     5375.96     90.06 o
   3   4   8     7082.43     7146.75     78.24 o
   4   4   8     7001.22     6849.13     75.95 o
   5   4   8     2192.60     2282.09     42.84 o
   6   4   8     4543.80     4758.77    101.63 o
   7   4   8     2619.65     2921.28     44.24 o
   8   4   8      815.29      816.58     32.65 o
   9   4   8      691.69      641.04     30.94 o
  10   4   8      612.80      761.88     35.12 o
  11   4   8      105.87       99.34     15.34 o
  -6   5   8      429.11      362.00     38.40 o
  -5   5   8      453.79      398.50     29.54 o
  -4   5   8     1528.74     1442.39     50.44 o
  -3   5   8     1886.13     1850.29     47.03 o
  -2   5   8     1402.70     1402.15     39.20 o
  -1   5   8     5263.52     5243.80     71.28 o
   0   5   8     4454.78     4440.54     77.36 o
   1   5   8     3329.13     3236.75     50.78 o
   2   5   8     4591.08     4660.72     61.19 o
   3   5   8     7997.26     8094.91     65.81 o
   4   5   8     5265.12     5407.90     90.21 o
   5   5   8     3993.38     4145.56     53.16 o
   6   5   8     4811.72     5056.01     59.74 o
   7   5   8     3368.36     3609.67     66.04 o
   8   5   8     1392.41     1405.42     43.06 o
   9   5   8     1344.04     1287.00     43.91 o
  10   5   8      769.27      845.26     38.03 o
  11   5   8      456.33      412.13     29.37 o
  -6   6   8      153.60      139.62     21.94 o
  -5   6   8      505.86      469.50     38.46 o
  -4   6   8      520.92      486.18     44.96 o
  -3   6   8     1268.86     1279.31     61.50 o
  -2   6   8      546.17      501.95     30.49 o
  -1   6   8     2689.59     2812.34     53.75 o
   0   6   8     2200.47     2121.69     44.45 o
   1   6   8     1166.61     1076.45     32.16 o
   2   6   8     2043.26     2088.55     35.05 o
   3   6   8     3288.09     3355.94     44.57 o
   4   6   8     2668.65     2691.79     43.95 o
   5   6   8     1305.37     1424.82     33.29 o
   6   6   8     2250.55     2368.68     47.74 o
   7   6   8     1550.14     1736.91     40.58 o
   8   6   8      511.20      495.79     27.63 o
   9   6   8      472.44      446.33     28.44 o
  10   6   8      550.04      631.19     34.05 o
  -6   7   8      136.99      100.15     18.16 o
  -5   7   8      224.84      242.95     47.51 o
  -4   7   8      810.45      729.00     67.45 o
  -3   7   8      836.77      774.94     34.12 o
  -2   7   8      651.42      674.15     30.65 o
  -1   7   8     2763.06     2710.25     54.81 o
   0   7   8     1946.98     1994.86     40.41 o
   1   7   8     1545.84     1436.82     28.09 o
   2   7   8     2073.99     2182.30     37.14 o
   3   7   8     3285.67     3317.61     50.05 o
   4   7   8     2534.89     2544.29     44.92 o
   5   7   8     1345.63     1436.51     39.54 o
   6   7   8     2354.19     2368.36     50.35 o
   7   7   8     1431.08     1584.92     40.60 o
   8   7   8      500.75      509.66     29.44 o
   9   7   8      636.82      571.87     32.18 o
  10   7   8      429.67      483.21     31.49 o
  -5   8   8       11.70       15.76     13.30 o
  -4   8   8       82.87       48.67     15.11 o
  -3   8   8      121.62      108.74     16.74 o
  -2   8   8       62.28       43.55     12.11 o
  -1   8   8      793.61      774.12     28.11 o
   0   8   8      855.63      836.65     31.96 o
   1   8   8      359.53      291.13     16.88 o
   2   8   8     1178.16     1308.28     35.10 o
   3   8   8     1667.15     1711.31     44.90 o
   4   8   8     1318.62     1326.76     40.04 o
   5   8   8      737.66      859.25     33.22 o
   6   8   8     1476.42     1538.78     55.11 o
   7   8   8      657.50      795.77     31.28 o
   8   8   8      350.74      306.31     25.35 o
   9   8   8      310.85      261.81     23.97 o
  10   8   8      281.03      296.44     25.80 o
  -5   9   8       24.04       36.01     21.72 o
  -4   9   8      106.41       73.20     16.30 o
  -3   9   8       80.87       46.94     19.39 o
  -2   9   8       58.87       24.05     10.28 o
  -1   9   8      595.06      578.12     26.61 o
   0   9   8      469.09      455.89     19.58 o
   1   9   8      368.23      329.67     17.03 o
   2   9   8      710.18      803.00     24.66 o
   3   9   8     1328.52     1338.54     42.25 o
   4   9   8      841.18      872.18     35.36 o
   5   9   8      662.73      696.83     31.75 o
   6   9   8      937.10     1003.04     33.92 o
   7   9   8      628.93      715.70     31.48 o
   8   9   8      202.86      176.91     21.10 o
   9   9   8      307.30      240.19     24.03 o
  -4  10   8      190.38      127.23     23.34 o
  -3  10   8      287.86      269.96     28.49 o
  -2  10   8      182.29      148.53     16.81 o
  -1  10   8      843.00      796.47     37.29 o
   0  10   8      721.80      752.15     32.24 o
   1  10   8      528.61      467.90     20.65 o
   2  10   8      917.36     1018.97     32.20 o
   3  10   8     1371.52     1380.22     50.64 o
   4  10   8      747.55      780.09     35.16 o
   5  10   8      696.95      723.49     30.43 o
   6  10   8      798.74      789.38     36.24 o
   7  10   8      504.60      619.62     30.34 o
   8  10   8      173.11      119.66     19.01 o
  -3  11   8      352.64      273.09     29.15 o
  -2  11   8      545.43      457.83     30.37 o
  -1  11   8     1245.79     1120.91     36.42 o
   0  11   8     1319.78     1339.93     37.13 o
   1  11   8     1216.65     1190.03     41.74 o
   2  11   8     1889.44     2008.84     46.88 o
   3  11   8     2080.63     2138.98     52.52 o
   4  11   8     1732.37     1745.22     61.41 o
   5  11   8     1273.77     1408.88     43.16 o
   6  11   8     1667.02     1657.76     49.84 o
   7  11   8      874.66     1060.66     39.86 o
  -1  12   8      273.41      208.58     18.61 o
   0  12   8      205.85      201.28     18.38 o
   1  12   8      253.97      220.38     18.66 o
   2  12   8      444.56      540.38     26.89 o
   3  12   8      641.15      699.66     33.14 o
   4  12   8      441.54      469.96     34.90 o
   5  12   8      438.83      528.14     31.80 o
   1  -8   9      985.96      935.77     51.06 o
   2  -8   9      809.66      706.71     46.31 o
   3  -8   9     1715.45     1711.69     68.18 o
   4  -8   9     1357.42     1382.62     60.68 o
  -1  -7   9      751.74      716.92     34.47 o
   0  -7   9     1317.61     1283.96     48.50 o
   1  -7   9     1251.50     1238.66     46.86 o
   2  -7   9      913.16      875.24     48.20 o
   3  -7   9     2204.32     2243.41     61.66 o
   4  -7   9     1742.29     1783.99     65.71 o
   5  -7   9     1397.05     1308.91     59.48 o
   6  -7   9     1447.20     1520.82     55.87 o
  -3  -6   9      200.75      134.89     21.28 o
  -2  -6   9      222.09      184.29     19.64 o
  -1  -6   9      287.84      253.70     21.94 o
   0  -6   9      687.41      676.90     35.25 o
   1  -6   9      766.79      743.43     35.93 o
   2  -6   9       55.56       53.43     12.73 o
   3  -6   9     1936.91     1984.19     55.12 o
   4  -6   9      520.97      526.46     35.99 o
   5  -6   9      646.83      561.83     39.05 o
   6  -6   9      805.10      824.78     41.16 o
   7  -6   9      782.29      801.46     36.09 o
   8  -6   9      417.86      426.43     32.77 o
  -4  -5   9      607.35      564.56     49.21 o
  -3  -5   9      195.60      161.84     21.22 o
  -2  -5   9      461.38      416.10     25.79 o
  -1  -5   9     1054.56     1012.08     36.81 o
   0  -5   9     1747.03     1740.18     51.31 o
   1  -5   9     1386.19     1391.77     45.48 o
   2  -5   9     1417.98     1427.04     39.06 o
   3  -5   9     2909.47     2957.66     63.39 o
   4  -5   9     2486.34     2548.93     69.93 o
   5  -5   9     1636.91     1584.47     57.57 o
   6  -5   9     1956.37     1964.72     71.49 o
   7  -5   9     1567.13     1654.61     47.94 o
   8  -5   9      917.53      944.85     38.23 o
   9  -5   9      429.59      425.05     30.83 o
  -4  -4   9       27.38      -13.99     16.97 o
  -3  -4   9        3.61      -12.65     17.11 o
  -2  -4   9       21.79        7.42     12.58 o
  -1  -4   9      104.35       91.24     15.22 o
   0  -4   9      387.16      362.40     21.28 o
   1  -4   9      528.64      567.99     24.57 o
   2  -4   9       98.12      119.92     11.35 o
   3  -4   9     2197.45     2368.99     50.27 o
   4  -4   9      972.52     1012.24     43.47 o
   5  -4   9     1246.58     1204.32     48.09 o
   6  -4   9     1211.08     1154.26     48.74 o
   7  -4   9     1300.29     1361.99     42.08 o
   8  -4   9      656.59      728.33     33.06 o
   9  -4   9      343.24      359.25     27.95 o
  -5  -3   9      110.17       65.31     16.65 o
  -4  -3   9       99.68       75.10     16.83 o
  -3  -3   9       19.52       21.99     11.16 o
  -2  -3   9      107.08       71.99     12.23 o
  -1  -3   9        6.79        1.35      9.18 o
   0  -3   9      910.83      890.04     30.32 o
   1  -3   9      122.38      132.04     11.76 o
   2  -3   9       45.19       52.33      8.54 o
   3  -3   9     1867.24     2032.83     35.91 o
   4  -3   9      825.35      831.45     30.79 o
   5  -3   9      560.62      460.34     30.17 o
   6  -3   9     1559.32     1560.74     53.60 o
   7  -3   9      700.77      759.67     31.13 o
   8  -3   9      566.72      607.19     29.19 o
   9  -3   9      315.95      269.30     29.42 o
  10  -3   9      514.72      490.46     28.53 o
  -5  -2   9       65.63       34.12     14.01 o
  -4  -2   9      390.99      293.58     22.00 o
  -3  -2   9       22.70       15.65     11.14 o
  -2  -2   9        2.64        9.54     10.57 o
  -1  -2   9      841.77      817.33     26.76 o
   0  -2   9      136.87      125.95     14.06 o
   1  -2   9      589.52      620.78     20.52 o
   2  -2   9       37.35       41.25      6.56 o
   3  -2   9     1416.19     1587.79     29.39 o
   4  -2   9      533.04      564.01     19.00 o
   5  -2   9      639.95      641.93     32.75 o
   6  -2   9      560.32      527.56     26.26 o
   7  -2   9      702.29      758.19     26.57 o
   8  -2   9      198.48      199.97     14.73 o
   9  -2   9      174.21      177.24     18.36 o
  10  -2   9      387.28      312.88     26.96 o
  -6  -1   9       11.91      -13.45     13.45 o
  -5  -1   9        2.51      -10.16     13.72 o
  -4  -1   9      643.49      554.74     24.41 o
  -3  -1   9      114.00       58.71     13.28 o
  -2  -1   9      925.10      901.23     30.70 o
  -1  -1   9      882.53      783.98     27.73 o
   0  -1   9     3271.54     3214.16     52.01 o
   1  -1   9     2512.10     2562.19     39.86 o
   2  -1   9     1623.39     1705.76     28.44 o
   3  -1   9     6901.17     7238.18     95.55 o
   4  -1   9     3381.17     3495.81     56.53 o
   5  -1   9     3722.75     3611.27     50.94 o
   6  -1   9     3541.60     3589.16     59.62 o
   7  -1   9     2680.45     2852.04     46.14 o
   8  -1   9     1436.25     1529.74     35.66 o
   9  -1   9     1052.62     1026.73     33.26 o
  10  -1   9     1154.87     1103.74     38.73 o
  11  -1   9      376.44      371.69     32.55 o
  -6   0   9       71.50       75.09     17.01 o
  -5   0   9      224.33      226.34     23.11 o
  -4   0   9       67.06       15.50      9.95 o
  -3   0   9       83.74       77.57     13.90 o
  -2   0   9        1.25      -10.79     10.79 o
  -1   0   9       37.13       17.31      8.51 o
   0   0   9      827.56      824.33     23.33 o
   1   0   9      441.83      493.20     15.77 o
   2   0   9      391.41      404.43     14.55 o
   3   0   9     3340.39     3622.21     39.80 o
   4   0   9     2015.38     2052.81     26.63 o
   5   0   9     1844.47     1895.00     32.05 o
   6   0   9     2965.85     2858.66     43.60 o
   7   0   9     1707.02     1812.40     34.28 o
   8   0   9     1189.48     1218.42     29.60 o
   9   0   9      902.80      917.58     37.97 o
  10   0   9     1160.82     1134.88     38.69 o
  11   0   9      310.88      288.36     25.35 o
  -6   1   9       66.32       54.42     16.01 o
  -5   1   9      353.20      295.52     25.29 o
  -4   1   9      112.78       67.07     12.46 o
  -3   1   9      242.81      244.99     18.11 o
  -2   1   9       52.78       42.32     10.26 o
  -1   1   9        4.82       -1.64      8.60 o
   0   1   9      196.54      216.42     14.50 o
   1   1   9      124.22      110.51      8.82 o
   2   1   9       58.17       76.70      7.63 o
   3   1   9     1528.35     1669.48     43.04 o
   4   1   9      758.17      765.23     16.30 o
   5   1   9      909.87      907.13     27.79 o
   6   1   9     1531.52     1581.38     34.92 o
   7   1   9      769.32      832.13     21.99 o
   8   1   9      666.74      653.06     21.89 o
   9   1   9      549.69      474.28     25.43 o
  10   1   9      696.43      613.10     29.17 o
  11   1   9      232.49      211.04     27.24 o
  -6   2   9      242.76      249.76     23.96 o
  -5   2   9      321.58      278.95     23.83 o
  -4   2   9       13.43        8.62     10.60 o
  -3   2   9      273.32      270.76     18.53 o
  -2   2   9      140.45      120.71     12.38 o
  -1   2   9       32.87       25.28      9.58 o
   0   2   9       52.85       36.65      9.82 o
   1   2   9      285.98      306.72     14.71 o
   2   2   9       18.04       15.05      8.57 o
   3   2   9     1405.88     1455.07     23.82 o
   4   2   9      476.54      490.88     18.04 o
   5   2   9      600.67      593.45     18.91 o
   6   2   9      609.47      580.29     17.16 o
   7   2   9      770.31      837.20     20.69 o
   8   2   9       90.93       73.75     11.47 o
   9   2   9      370.09      334.57     22.24 o
  10   2   9      368.39      295.76     28.83 o
  11   2   9       64.75       71.36     24.21 o
  -6   3   9      273.01      303.51     30.25 o
  -5   3   9      497.15      475.76     28.76 o
  -4   3   9        5.60       17.90     10.58 o
  -3   3   9      438.51      488.65     22.61 o
  -2   3   9      204.52      175.90     16.72 o
  -1   3   9      116.05      110.48     17.98 o
   0   3   9      219.60      194.20     15.67 o
   1   3   9       13.56       15.47      8.82 o
   2   3   9       29.64       20.04      8.45 o
   3   3   9     1494.83     1558.75     47.08 o
   4   3   9      271.32      277.59     14.36 o
   5   3   9      606.91      560.62     21.05 o
   6   3   9     1192.33     1166.97     26.85 o
   7   3   9      391.50      429.13     15.77 o
   8   3   9      463.97      464.32     22.71 o
   9   3   9      365.29      343.40     19.50 o
  10   3   9      588.05      458.27     29.62 o
  11   3   9       96.00       75.61     18.09 o
  -6   4   9      361.57      384.99     34.17 o
  -5   4   9      560.73      566.05     36.61 o
  -4   4   9       71.92       65.45     22.69 o
  -3   4   9      708.14      750.94     31.56 o
  -2   4   9      762.95      740.17     29.78 o
  -1   4   9      269.43      230.15     17.74 o
   0   4   9       49.32       37.06      9.90 o
   1   4   9       47.53       23.28      9.30 o
   2   4   9       82.58       74.35      8.02 o
   3   4   9      465.68      470.48     24.62 o
   4   4   9        3.57       -2.42      8.58 o
   5   4   9      214.95      213.55     14.78 o
   6   4   9      242.88      207.04     15.52 o
   7   4   9      149.26      177.76     13.81 o
   8   4   9       71.93       46.86     12.43 o
   9   4   9      249.82      199.95     19.56 o
  10   4   9      175.24       87.16     16.84 o
  11   4   9       92.04       37.29     16.14 o
  -6   5   9       70.06       48.82     30.18 o
  -5   5   9      253.62      216.93     29.80 o
  -4   5   9      234.36      200.74     23.16 o
  -3   5   9      330.23      374.12     24.25 o
  -2   5   9        0.71       -5.83     11.89 o
  -1   5   9       12.45        8.59     10.58 o
   0   5   9      128.86      115.04     14.08 o
   1   5   9      196.21      166.76     19.16 o
   2   5   9      525.74      540.61     22.83 o
   3   5   9      353.51      374.47     18.14 o
   4   5   9     1521.44     1569.70     39.45 o
   5   5   9      166.07      139.41     12.22 o
   6   5   9     1297.00     1372.56     35.31 o
   7   5   9      552.59      554.11     21.93 o
   8   5   9      317.62      276.20     21.91 o
   9   5   9      474.35      472.72     28.23 o
  10   5   9      569.56      427.75     28.58 o
  11   5   9       67.93       72.97     16.58 o
  -5   6   9      103.01      160.52     43.04 o
  -4   6   9       67.79       68.16     21.06 o
  -3   6   9       14.38       29.63     15.58 o
  -2   6   9      191.94      163.01     21.76 o
  -1   6   9        8.98        2.46     14.04 o
   0   6   9      207.98      164.04     20.18 o
   1   6   9      183.25      203.78     15.82 o
   2   6   9      139.47      122.06     12.10 o
   3   6   9     2258.20     2206.50     47.80 o
   4   6   9       58.80       90.97     10.96 o
   5   6   9     1433.10     1434.54     38.54 o
   6   6   9      859.28      816.54     27.10 o
   7   6   9      671.50      684.80     26.99 o
   8   6   9      474.98      399.10     26.51 o
   9   6   9      685.11      728.09     34.94 o
  10   6   9      429.27      281.41     25.30 o
  -5   7   9      621.94      632.47     39.54 o
  -4   7   9       43.68       47.79     21.69 o
  -3   7   9      748.73      860.54     42.87 o
  -2   7   9      274.05      262.21     25.72 o
  -1   7   9      145.06      120.36     19.74 o
   0   7   9        7.44       29.96     16.73 o
   1   7   9        2.88       -7.60      9.00 o
   2   7   9       61.57       80.34     10.58 o
   3   7   9      223.62      237.40     15.05 o
   4   7   9      159.41      234.34     19.10 o
   5   7   9      209.47      183.66     15.14 o
   6   7   9      574.28      622.90     28.25 o
   7   7   9      287.83      303.95     20.18 o
   8   7   9      296.83      236.31     22.41 o
   9   7   9      425.32      408.42     28.94 o
  10   7   9      383.49      233.08     27.18 o
  -4   8   9      419.68      510.85     38.83 o
  -3   8   9     1138.79     1128.60     50.51 o
  -2   8   9     1181.33     1074.66     56.69 o
  -1   8   9      676.60      549.57     34.74 o
   0   8   9      901.61      950.63     40.42 o
   1   8   9      475.92      421.27     24.43 o
   2   8   9      519.60      441.37     22.45 o
   3   8   9      167.97      147.26     13.20 o
   4   8   9      263.00      193.20     15.90 o
   5   8   9      173.56      182.57     21.38 o
   6   8   9       11.11       -5.44     11.69 o
   7   8   9       14.49       11.16     10.86 o
   8   8   9       28.54       15.08     14.87 o
   9   8   9       36.09       28.00     13.17 o
  -4   9   9      201.56      191.60     21.83 o
  -3   9   9      500.24      544.71     71.67 o
  -2   9   9      397.53      410.36     28.23 o
  -1   9   9      329.35      286.03     20.35 o
   0   9   9       49.87       56.49     11.38 o
   1   9   9      238.08      174.59     13.74 o
   2   9   9        1.96       -1.77     10.05 o
   3   9   9        0.68        2.70     11.36 o
   4   9   9        9.51        2.78     13.87 o
   5   9   9        1.71       12.50     13.35 o
   6   9   9       92.59      113.37     15.47 o
   7   9   9        3.32        5.74     12.54 o
   8   9   9       35.34       46.81     15.19 o
   9   9   9       70.54       47.33     17.11 o
  -3  10   9      618.26      647.62     51.79 o
  -2  10   9      638.51      604.86     34.84 o
  -1  10   9      390.35      334.20     22.84 o
   0  10   9      454.74      456.11     22.87 o
   1  10   9      312.44      234.88     16.51 o
   2  10   9      207.44      184.44     16.28 o
   3  10   9       40.39       29.46     13.94 o
   4  10   9      167.97      102.57     17.32 o
   5  10   9        2.88       -5.67     14.10 o
   6  10   9        1.67        5.02     14.11 o
   7  10   9        2.58       18.07     13.42 o
   8  10   9        7.29       -6.33     13.64 o
  -2  11   9      184.20      170.33     22.56 o
  -1  11   9       79.31       27.52     15.70 o
   0  11   9       83.06       76.40     12.53 o
   1  11   9       50.33       -4.49     18.34 o
   2  11   9        8.80       -4.25     12.61 o
   3  11   9        0.53       -8.04     15.82 o
   4  11   9        6.33       -0.28     14.42 o
   5  11   9        6.74      -11.33     17.84 o
   6  11   9       49.62       63.33     15.48 o
   7  11   9       23.59       21.35     19.16 o
   0  12   9       85.24      100.91     14.96 o
   1  12   9       29.99       -6.14     11.40 o
   2  12   9       16.44       12.78     10.83 o
   3  12   9        1.58       -4.45     13.25 o
   4  12   9        8.39      -11.98     17.36 o
   5  12   9        0.08        1.62     19.05 o
   1  -7  10       24.39       39.66     18.35 o
   2  -7  10       39.39       16.01     17.37 o
   3  -7  10      113.06      115.59     24.34 o
   4  -7  10       81.08       35.32     16.27 o
  -1  -6  10       58.91      -15.42     15.42 o
   0  -6  10       13.04       25.26     16.90 o
   1  -6  10       39.97       13.03     15.64 o
   2  -6  10       43.93       -4.82     17.69 o
   3  -6  10      149.86      114.30     16.75 o
   4  -6  10       63.83       33.79     14.11 o
   5  -6  10      118.45       91.08     30.77 o
   6  -6  10      222.35      209.80     28.16 o
   7  -6  10      296.06      281.33     27.38 o
  -2  -5  10      763.48      723.06     33.86 o
  -1  -5  10      493.35      454.73     27.20 o
   0  -5  10      134.45      105.23     17.87 o
   1  -5  10      414.31      381.74     27.65 o
   2  -5  10        8.91      -12.15     12.15 o
   3  -5  10        4.30      -11.90     14.09 o
   4  -5  10        2.85      -13.97     20.35 o
   5  -5  10       20.65       34.63     17.56 o
   6  -5  10       65.22       36.67     18.87 o
   7  -5  10      319.75      291.10     28.57 o
   8  -5  10        9.80       10.20     15.18 o
  -3  -4  10     1234.09     1323.03     79.33 o
  -2  -4  10     1891.43     1863.31     55.47 o
  -1  -4  10     2172.31     2192.72     53.03 o
   0  -4  10     1067.15     1049.06     35.83 o
   1  -4  10     2557.62     2602.46     53.06 o
   2  -4  10     1000.44     1036.94     33.54 o
   3  -4  10      956.66      858.58     35.78 o
   4  -4  10     1006.03      978.77     38.24 o
   5  -4  10      590.74      445.91     33.41 o
   6  -4  10      309.15      293.40     28.68 o
   7  -4  10       24.12        1.77     17.51 o
   8  -4  10      333.13      236.83     22.47 o
   9  -4  10        0.95       -7.33     15.73 o
  -4  -3  10      803.27      857.16     48.83 o
  -3  -3  10      580.86      555.35     28.67 o
  -2  -3  10      924.27      924.36     34.47 o
  -1  -3  10     1471.86     1403.32     37.35 o
   0  -3  10      130.76      127.41     16.04 o
   1  -3  10     1651.50     1613.68     40.87 o
   2  -3  10      161.88      152.53     15.18 o
   3  -3  10      273.72      260.84     17.03 o
   4  -3  10      428.05      383.39     25.79 o
   5  -3  10      364.32      279.15     22.02 o
   6  -3  10        5.65      -14.95     16.75 o
   7  -3  10      181.46      155.97     17.97 o
   8  -3  10       10.06       21.10     13.87 o
   9  -3  10        0.23       -7.57     11.24 o
  -4  -2  10      788.98      818.46     39.44 o
  -3  -2  10      685.23      667.89     30.00 o
  -2  -2  10     1474.64     1561.24     43.03 o
  -1  -2  10      635.73      594.20     24.72 o
   0  -2  10      723.60      695.19     27.69 o
   1  -2  10      658.14      636.99     25.61 o
   2  -2  10       95.55      107.62     11.19 o
   3  -2  10      204.44      206.86     11.81 o
   4  -2  10      193.05      184.30     14.68 o
   5  -2  10       32.57       11.86     11.64 o
   6  -2  10       94.68       75.00     14.68 o
   7  -2  10      178.37      134.98     16.61 o
   8  -2  10      258.57      248.38     18.15 o
   9  -2  10      137.31      140.19     17.81 o
  10  -2  10       64.32       44.94     16.00 o
  -5  -1  10      368.43      358.20     30.39 o
  -4  -1  10      829.98      832.26     39.43 o
  -3  -1  10      675.59      721.33     30.62 o
  -2  -1  10     1081.02     1058.57     34.75 o
  -1  -1  10     1582.95     1628.13     45.52 o
   0  -1  10      319.68      349.42     21.09 o
   1  -1  10     1641.09     1647.78     38.66 o
   2  -1  10      164.76      178.31     11.45 o
   3  -1  10      288.94      324.69     14.02 o
   4  -1  10      522.88      482.77     18.32 o
   5  -1  10      213.07      181.79     17.13 o
   6  -1  10        0.50       -9.85      9.85 o
   7  -1  10        7.91       -3.45      8.71 o
   8  -1  10       27.32       31.15      9.78 o
   9  -1  10       67.52       41.82     11.36 o
  10  -1  10      113.74       87.56     17.58 o
  -5   0  10      337.67      348.92     30.26 o
  -4   0  10      939.38      919.91     34.56 o
  -3   0  10      617.06      596.40     27.60 o
  -2   0  10     1225.64     1193.00     36.19 o
  -1   0  10     1477.85     1485.83     42.88 o
   0   0  10      582.61      539.07     25.94 o
   1   0  10     1807.58     1888.30     47.03 o
   2   0  10      343.10      359.45     14.61 o
   3   0  10      405.86      409.06     15.34 o
   4   0  10     1292.71     1329.91     28.68 o
   5   0  10      259.65      235.23     15.29 o
   6   0  10      103.41       98.22     14.65 o
   7   0  10       73.50       62.87      9.54 o
   8   0  10      137.96      140.78     12.98 o
   9   0  10       28.30       -2.89     18.37 o
  10   0  10        9.17       -5.36     11.48 o
  -5   1  10      597.84      600.69     35.01 o
  -4   1  10      886.48      842.34     32.91 o
  -3   1  10      926.15      922.17     32.88 o
  -2   1  10     1140.14     1106.81     34.50 o
  -1   1  10     1411.48     1387.73     35.14 o
   0   1  10      702.16      691.12     24.85 o
   1   1  10     1626.27     1697.77     36.40 o
   2   1  10      102.18       65.00      8.04 o
   3   1  10      871.34      926.21     21.61 o
   4   1  10      303.48      272.73     14.61 o
   5   1  10      390.62      417.85     19.46 o
   6   1  10        1.40       -3.62      6.91 o
   7   1  10        1.44       -1.97      7.53 o
   8   1  10       27.14       35.01      9.82 o
   9   1  10      103.79       82.74     14.30 o
  10   1  10      134.84       97.93     17.61 o
  -5   2  10     1217.37     1221.69     46.17 o
  -4   2  10     2494.02     2599.63     67.39 o
  -3   2  10     2040.56     2093.03     48.11 o
  -2   2  10     3315.54     3379.88     87.00 o
  -1   2  10     3563.23     3596.73     56.42 o
   0   2  10     2863.57     3054.77     61.85 o
   1   2  10     4398.12     4416.87     70.47 o
   2   2  10     1819.57     1900.37     38.29 o
   3   2  10     2154.68     2131.99     48.07 o
   4   2  10     3066.45     3048.92     68.37 o
   5   2  10     1302.43     1308.80     32.79 o
   6   2  10      567.40      593.28     18.99 o
   7   2  10      407.88      474.31     16.79 o
   8   2  10      421.61      425.96     19.18 o
   9   2  10        0.17      -11.18     11.18 o
  10   2  10        0.42        1.81     11.09 o
  11   2  10       27.50       30.82     14.80 o
  -5   3  10      844.70      786.56     45.87 o
  -4   3  10     1728.30     1757.34     76.98 o
  -3   3  10     1644.59     1746.00     43.41 o
  -2   3  10     2282.65     2313.26     52.19 o
  -1   3  10     2659.17     2733.95     54.55 o
   0   3  10     2695.50     2747.81     84.46 o
   1   3  10     3287.31     3487.50     71.76 o
   2   3  10     1911.44     1816.73     61.90 o
   3   3  10     2032.52     1970.99     51.87 o
   4   3  10     3232.89     3075.93     63.90 o
   5   3  10     1344.43     1370.52     33.59 o
   6   3  10      932.61      930.65     25.37 o
   7   3  10      587.79      679.55     22.62 o
   8   3  10      714.13      670.54     28.66 o
   9   3  10       26.60       23.32     12.63 o
  10   3  10       53.75       34.87     14.57 o
  11   3  10       97.01      101.87     19.35 o
  -5   4  10      611.76      566.93     39.24 o
  -4   4  10     1250.40     1322.02     88.56 o
  -3   4  10     1088.03     1070.35     40.91 o
  -2   4  10     1476.51     1551.66     44.47 o
  -1   4  10     2267.34     2334.57     51.60 o
   0   4  10     1415.08     1466.63     46.20 o
   1   4  10     3566.81     3588.72     67.36 o
   2   4  10     1022.20      940.36     38.32 o
   3   4  10     1902.70     1847.28     51.48 o
   4   4  10     2606.93     2566.38     52.16 o
   5   4  10     1096.40     1057.42     29.29 o
   6   4  10      577.42      566.99     23.10 o
   7   4  10      731.52      787.04     25.03 o
   8   4  10      401.05      430.50     21.01 o
   9   4  10       59.52       54.02     12.60 o
  10   4  10       70.57       50.74     22.98 o
  -5   5  10      426.97      401.53     33.76 o
  -4   5  10      801.17      812.51     42.09 o
  -3   5  10      851.92      878.45     36.09 o
  -2   5  10      936.56      861.55     34.25 o
  -1   5  10     1040.14     1129.24     37.48 o
   0   5  10     1354.59     1369.60     57.90 o
   1   5  10     1516.99     1380.19     50.55 o
   2   5  10      488.64      421.07     28.27 o
   3   5  10     1280.32     1141.89     42.99 o
   4   5  10      581.28      570.73     22.54 o
   5   5  10      642.38      609.92     23.86 o
   6   5  10       35.89        9.16     10.62 o
   7   5  10       90.06      119.26     15.77 o
   8   5  10       89.72       65.99     13.64 o
   9   5  10       28.63      -13.07     13.07 o
  10   5  10       18.60       -6.42     15.85 o
  -4   6  10     1210.36     1266.91     80.38 o
  -3   6  10     1202.87     1232.62     88.26 o
  -2   6  10     1578.41     1529.88     66.25 o
  -1   6  10     2191.81     2285.02     80.74 o
   0   6  10     2306.49     2302.70     63.59 o
   1   6  10     3507.09     3264.11     97.41 o
   2   6  10     2148.40     2068.09     59.05 o
   3   6  10     2291.33     2225.90     50.62 o
   4   6  10     3318.31     3406.69     62.66 o
   5   6  10     1248.50     1260.00     34.10 o
   6   6  10      773.52      801.07     25.48 o
   7   6  10      738.90      868.52     37.64 o
   8   6  10      364.13      374.89     37.68 o
   9   6  10       20.98       42.79     18.53 o
  10   6  10       62.98       34.98     15.72 o
  -4   7  10      697.92      732.51     52.10 o
  -3   7  10      514.79      579.11     49.20 o
  -2   7  10      763.46      703.38     39.55 o
  -1   7  10      715.33      750.14     39.42 o
   0   7  10      918.01      864.56     41.96 o
   1   7  10     1314.79     1224.44     48.65 o
   2   7  10      553.00      544.30     26.91 o
   3   7  10      778.59      776.20     38.43 o
   4   7  10     1223.52     1268.33     41.64 o
   5   7  10      312.68      304.58     17.76 o
   6   7  10      257.16      228.50     16.59 o
   7   7  10      287.72      328.93     28.40 o
   8   7  10      137.41      116.23     18.39 o
   9   7  10       16.27        4.64     12.50 o
  10   7  10       12.02      -15.17     15.17 o
  -4   8  10      936.94      878.49     48.08 o
  -3   8  10     1324.71     1257.40     65.54 o
  -2   8  10     1168.35     1009.86     49.96 o
  -1   8  10     1523.34     1538.23     58.00 o
   0   8  10     1981.78     1975.67     63.70 o
   1   8  10     1922.51     1749.38     59.43 o
   2   8  10     1406.48     1459.49     66.28 o
   3   8  10     1572.98     1556.10     40.64 o
   4   8  10     1362.84     1521.32     35.67 o
   5   8  10      820.66      750.68     26.32 o
   6   8  10      406.63      384.52     24.20 o
   7   8  10      350.42      438.50     32.93 o
   8   8  10      381.88      323.85     26.10 o
   9   8  10       10.47       25.93     15.56 o
  -3   9  10     1193.11     1181.82     64.87 o
  -2   9  10     1552.02     1486.49     51.15 o
  -1   9  10     1910.79     1900.26     66.15 o
   0   9  10     2146.12     2121.29     68.66 o
   1   9  10     3031.40     2860.19     94.82 o
   2   9  10     1759.32     1743.95     61.15 o
   3   9  10     2302.36     2353.01     68.46 o
   4   9  10     2014.91     2112.62     51.12 o
   5   9  10     1152.11     1185.71     41.98 o
   6   9  10      572.78      532.06     29.58 o
   7   9  10      798.97      828.43     43.78 o
   8   9  10      246.48      247.07     24.41 o
  -2  10  10     1028.21      924.58     50.05 o
  -1  10  10     1381.68     1471.47     86.41 o
   0  10  10     1957.17     1965.36    115.35 o
   1  10  10     2377.79     2370.92     76.91 o
   2  10  10     2008.37     2179.04     61.14 o
   3  10  10     2362.21     2371.82     54.86 o
   4  10  10     2365.60     2587.29     67.96 o
   5  10  10     1536.25     1532.82     55.14 o
   6  10  10     1096.09     1085.39     37.68 o
   7  10  10     1074.21     1187.59     46.10 o
  -1  11  10      235.12      223.66     28.82 o
   0  11  10      445.69      456.72     30.47 o
   1  11  10      445.66      443.08     30.08 o
   2  11  10      372.67      385.20     29.81 o
   3  11  10      397.83      364.05     24.56 o
   4  11  10      580.52      651.46     31.44 o
   5  11  10      177.03      183.47     20.61 o
   6  11  10      237.39      224.31     22.91 o
   3  12  10      390.79      368.27     26.19 o
   2  -6  11      829.83      702.73     44.96 o
   3  -6  11      615.41      612.52     61.89 o
   4  -6  11      772.10      745.36     46.91 o
   0  -5  11     1098.75     1150.36     45.96 o
   1  -5  11     1134.81     1152.77     45.99 o
   2  -5  11      964.78      915.79     47.95 o
   3  -5  11      694.91      697.74     42.42 o
   4  -5  11     1209.72     1192.01     45.10 o
   5  -5  11     1074.58     1119.70     80.48 o
   6  -5  11      283.69      221.92     27.92 o
  -2  -4  11     1302.41     1315.53     51.16 o
  -1  -4  11      607.95      678.16     36.29 o
   0  -4  11     2005.61     2073.16     59.04 o
   1  -4  11     1856.52     2008.85     49.40 o
   2  -4  11     1516.21     1510.99     57.57 o
   3  -4  11     1642.60     1680.36     90.63 o
   4  -4  11     1536.44     1573.99     48.60 o
   5  -4  11     2121.79     2101.87     89.57 o
   6  -4  11      478.50      473.85     35.78 o
   7  -4  11      802.30      802.63     40.54 o
   8  -4  11      690.86      668.13     33.53 o
  -2  -3  11     1960.20     1954.72     51.32 o
  -1  -3  11     1158.68     1168.72     39.34 o
   0  -3  11     3117.58     3225.57     62.12 o
   1  -3  11     3156.87     3409.15     61.60 o
   2  -3  11     2995.39     3023.26     56.26 o
   3  -3  11     2412.59     2611.51     76.48 o
   4  -3  11     3275.10     3381.13     67.14 o
   5  -3  11     2961.14     3007.96     76.65 o
   6  -3  11      941.13      932.84     38.08 o
   7  -3  11     1517.76     1449.81     48.93 o
   8  -3  11      921.44      970.45     39.27 o
  -3  -2  11      967.57     1052.31     38.89 o
  -2  -2  11     1942.53     1938.65     49.75 o
  -1  -2  11     1025.56     1067.12     40.49 o
   0  -2  11     3165.05     3300.72     60.82 o
   1  -2  11     4001.20     4073.92     65.09 o
   2  -2  11     2822.59     3013.05     54.58 o
   3  -2  11     3433.04     3534.83     69.30 o
   4  -2  11     3806.78     3840.92     81.83 o
   5  -2  11     3829.56     3833.24     69.92 o
   6  -2  11     1447.38     1440.93     45.44 o
   7  -2  11     2234.63     2270.90     52.67 o
   8  -2  11     1523.55     1603.26     46.63 o
   9  -2  11      691.82      687.42     37.71 o
  -3  -1  11      227.17      253.76     20.50 o
  -2  -1  11      530.02      487.99     30.94 o
  -1  -1  11       29.16       24.68     13.55 o
   0  -1  11     1443.09     1566.64     45.38 o
   1  -1  11      793.11      762.80     32.58 o
   2  -1  11      964.47      978.45     31.19 o
   3  -1  11      773.56      857.63     23.19 o
   4  -1  11     1210.60     1221.49     33.01 o
   5  -1  11     1186.52     1201.49     39.35 o
   6  -1  11      279.54      268.84     21.17 o
   7  -1  11      566.10      540.27     23.98 o
   8  -1  11      732.45      767.10     26.70 o
   9  -1  11       86.69      117.80     17.78 o
  -4   0  11      200.85      199.30     22.24 o
  -3   0  11      415.47      387.79     24.40 o
  -2   0  11      669.37      689.19     33.49 o
  -1   0  11      231.45      229.39     20.50 o
   0   0  11     1407.89     1374.58     41.87 o
   1   0  11     1771.05     1877.68     42.85 o
   2   0  11     1103.20     1108.49     28.92 o
   3   0  11     1125.89     1193.96     29.30 o
   4   0  11     1654.69     1702.80     38.27 o
   5   0  11     1236.97     1292.69     33.80 o
   6   0  11      201.03      188.62     18.13 o
   7   0  11      803.85      729.25     29.53 o
   8   0  11      407.85      455.23     21.05 o
   9   0  11       93.22       93.30     15.82 o
  10   0  11      112.62      104.59     15.65 o
  -4   1  11      329.99      315.76     26.22 o
  -3   1  11      494.11      500.62     26.79 o
  -2   1  11     1092.24     1090.01     40.66 o
  -1   1  11      286.32      310.56     22.53 o
   0   1  11     2368.63     2448.98     54.48 o
   1   1  11     2333.53     2387.84     45.62 o
   2   1  11     1806.59     1832.33     39.10 o
   3   1  11     2116.61     2274.64     39.90 o
   4   1  11     2519.36     2617.30     47.12 o
   5   1  11     1977.86     2079.17     57.77 o
   6   1  11      641.54      618.35     26.24 o
   7   1  11     1319.89     1297.51     37.54 o
   8   1  11      809.20      878.16     27.28 o
   9   1  11      239.30      339.54     31.62 o
  10   1  11      188.22      162.80     17.93 o
  -4   2  11      386.69      389.83     24.52 o
  -3   2  11      906.66      960.86     39.88 o
  -2   2  11     1268.78     1240.35     42.80 o
  -1   2  11      729.37      718.84     27.77 o
   0   2  11     3233.35     3456.68     65.38 o
   1   2  11     3449.81     3342.39     54.18 o
   2   2  11     2973.92     3077.96     70.84 o
   3   2  11     3742.11     3992.60     57.57 o
   4   2  11     3929.24     4042.33     58.70 o
   5   2  11     3602.13     3731.28     61.62 o
   6   2  11     1623.68     1703.67     36.46 o
   7   2  11     2666.48     2568.06     51.15 o
   8   2  11     1841.37     1998.86     81.96 o
   9   2  11      773.75      902.05     34.74 o
  10   2  11      676.45      659.40     31.29 o
  -4   3  11      303.03      315.70     28.09 o
  -3   3  11      501.91      489.23     32.03 o
  -2   3  11      845.88      806.66     30.95 o
  -1   3  11      301.18      308.56     21.32 o
   0   3  11     1837.25     1862.75     48.02 o
   1   3  11     1711.53     1820.34     71.00 o
   2   3  11     1387.21     1375.43     39.43 o
   3   3  11     1348.91     1326.82     45.80 o
   4   3  11     1972.14     1944.26     54.61 o
   5   3  11     1149.66     1188.12     33.68 o
   6   3  11      531.70      523.51     21.37 o
   7   3  11     1099.63     1019.68     32.91 o
   8   3  11      971.32     1037.82     35.29 o
   9   3  11      223.65      272.40     21.39 o
  10   3  11      417.52      387.71     29.52 o
  -4   4  11      367.92      348.22     26.92 o
  -3   4  11      876.91      823.86     33.12 o
  -2   4  11     1262.75     1214.40     41.11 o
  -1   4  11      850.97      847.02     33.81 o
   0   4  11     3253.61     3496.28     80.25 o
   1   4  11     3254.22     3071.52     87.48 o
   2   4  11     2886.73     2825.03     67.29 o
   3   4  11     3215.29     3328.03     72.29 o
   4   4  11     3773.63     3844.32     77.03 o
   5   4  11     2318.36     2250.29     51.84 o
   6   4  11     1342.92     1410.21     60.30 o
   7   4  11     2153.39     1973.15     67.34 o
   8   4  11     1198.60     1314.90     38.41 o
   9   4  11      572.06      613.63     29.78 o
  10   4  11      536.48      465.57     31.23 o
  -4   5  11       18.08       18.42     14.77 o
  -3   5  11       91.60       71.75     15.74 o
  -2   5  11      222.73      179.47     20.10 o
  -1   5  11       83.29       64.66     13.85 o
   0   5  11      948.56      938.57     43.40 o
   1   5  11     1194.51     1233.76     47.27 o
   2   5  11      841.09      806.72     38.83 o
   3   5  11     1618.13     1698.19     54.20 o
   4   5  11     1714.06     1769.37     46.93 o
   5   5  11     1320.08     1312.32     41.40 o
   6   5  11      823.82      818.79     33.45 o
   7   5  11     1374.52     1295.53     36.44 o
   8   5  11     1051.59     1082.08     32.60 o
   9   5  11      388.53      449.78     32.96 o
  10   5  11      415.48      328.89     31.00 o
  -3   6  11       10.25        9.99     14.78 o
  -2   6  11       26.58        8.40     14.91 o
  -1   6  11        2.90      -12.16     19.49 o
   0   6  11      311.29      279.71     41.12 o
   1   6  11      277.45      238.67     24.99 o
   2   6  11      232.52      234.01     25.52 o
   3   6  11      459.82      461.42     25.83 o
   4   6  11      671.19      691.94     30.63 o
   5   6  11      569.00      532.17     27.84 o
   6   6  11      217.45      261.15     21.23 o
   7   6  11      979.77      822.66     30.40 o
   8   6  11      532.15      602.26     25.69 o
   9   6  11      239.98      210.88     22.48 o
  -3   7  11       94.66       73.96     22.77 o
  -2   7  11       77.82       39.78     16.20 o
  -1   7  11       38.41       36.79     17.53 o
   0   7  11      423.88      389.37     31.31 o
   1   7  11      317.37      341.04     29.01 o
   2   7  11      197.04      166.37     22.33 o
   3   7  11      308.86      365.99     24.19 o
   4   7  11      538.32      522.28     28.48 o
   5   7  11      104.73       99.89     16.27 o
   6   7  11      164.97      180.55     16.75 o
   7   7  11      339.25      257.57     19.20 o
   8   7  11      214.76      230.51     22.74 o
   9   7  11       58.39       91.25     17.34 o
  -3   8  11      246.88      203.35     66.38 o
  -2   8  11      542.34      519.94     37.87 o
  -1   8  11      483.31      457.00     34.60 o
   0   8  11     1371.17     1364.40     55.98 o
   1   8  11     1429.12     1445.73     57.19 o
   2   8  11     1204.37     1093.50     59.00 o
   3   8  11     1715.65     1839.43     77.81 o
   4   8  11     1723.67     1795.70     50.01 o
   5   8  11     1179.30     1203.13     37.41 o
   6   8  11      926.42     1074.10     32.24 o
   7   8  11     1174.49     1014.99     56.26 o
   8   8  11      815.39      884.33     40.30 o
  -2   9  11       74.74       33.70     18.39 o
  -1   9  11      120.84      121.05     21.42 o
   0   9  11      512.87      435.97     35.79 o
   1   9  11      511.16      604.31     39.99 o
   2   9  11      551.45      490.66     35.89 o
   3   9  11      862.82      906.05     47.61 o
   4   9  11     1113.42     1130.70     44.38 o
   5   9  11      774.42      889.78     39.17 o
   6   9  11      692.95      790.09     32.73 o
   7   9  11     1065.92      953.57     48.58 o
   8   9  11      652.29      712.00     37.73 o
  -1  10  11       13.58       11.68     20.09 o
   0  10  11      136.81      145.75     21.06 o
   1  10  11      136.18      141.80     19.70 o
   2  10  11       86.08       34.42     24.96 o
   3  10  11      308.22      348.48     32.79 o
   4  10  11      350.58      369.66     28.68 o
   5  10  11      282.18      270.67     24.22 o
   6  10  11      283.12      344.60     26.18 o
   7  10  11      583.68      475.43     48.49 o
   1  11  11       65.25       69.22     20.40 o
   2  11  11       62.34        9.39     19.90 o
   3  11  11      144.60      114.15     27.42 o
   4  11  11      224.93      213.95     23.47 o
   5  11  11      106.58      119.71     21.64 o
   1  -4  12      494.17      448.45     30.24 o
   2  -4  12      620.83      610.59     40.25 o
   3  -4  12      199.81      151.90     24.06 o
   4  -4  12     1404.75     1372.08     77.93 o
   5  -4  12      412.49      436.98     34.15 o
   6  -4  12      501.57      541.45     37.67 o
  -1  -3  12        1.99      -14.07     14.07 o
   0  -3  12       48.09       11.92     10.54 o
   1  -3  12      181.41      170.09     17.29 o
   2  -3  12      188.24      168.12     24.11 o
   3  -3  12      191.84      209.05     41.02 o
   4  -3  12      697.30      669.96     52.27 o
   5  -3  12      457.99      514.53     36.69 o
   6  -3  12      340.62      334.06     36.20 o
   7  -3  12      819.42      775.16     45.01 o
  -1  -2  12        1.58      -15.45     19.37 o
   0  -2  12       47.11       28.04     12.31 o
   1  -2  12      134.54      101.25     15.84 o
   2  -2  12      244.57      268.83     20.11 o
   3  -2  12       78.40       41.58     22.89 o
   4  -2  12      829.66      824.36     54.33 o
   5  -2  12      244.75      266.42     28.15 o
   6  -2  12      367.29      374.71     25.44 o
   7  -2  12      607.46      632.72     34.42 o
   8  -2  12      709.23      643.76     29.08 o
  -2  -1  12      115.05       93.48     18.00 o
  -1  -1  12        0.46       -8.51     14.05 o
   0  -1  12       44.99       32.54     16.06 o
   1  -1  12      154.09      110.84     16.72 o
   2  -1  12        2.65      -13.60     13.60 o
   3  -1  12       11.21        1.20     13.20 o
   4  -1  12      428.17      416.18     29.60 o
   5  -1  12       58.80       60.50     13.86 o
   6  -1  12       53.31       41.56     14.10 o
   7  -1  12      428.34      455.70     25.72 o
   8  -1  12      242.24      201.62     18.16 o
   9  -1  12      139.80      118.45     17.23 o
  -2   0  12      211.74      221.88     21.99 o
  -1   0  12      150.18      147.45     22.97 o
   0   0  12       17.43        1.33     12.21 o
   1   0  12        9.98        6.23     16.52 o
   2   0  12       84.15       47.08     14.90 o
   3   0  12       21.24        1.90      9.36 o
   4   0  12      573.78      588.69     24.30 o
   5   0  12      191.57      165.84     18.34 o
   6   0  12      267.83      265.01     22.40 o
   7   0  12      599.43      588.28     28.02 o
   8   0  12      601.04      589.51     24.25 o
   9   0  12      231.99      191.71     19.87 o
  -3   1  12      295.25      291.69     25.32 o
  -2   1  12      961.55     1042.16     41.88 o
  -1   1  12      611.60      554.34     35.61 o
   0   1  12      838.88      834.86     34.30 o
   1   1  12      469.26      456.95     30.68 o
   2   1  12      687.21      653.20     29.47 o
   3   1  12      621.70      579.13     24.95 o
   4   1  12       13.05        9.73      9.10 o
   5   1  12      229.17      197.54     15.71 o
   6   1  12       40.69       33.69     11.41 o
   7   1  12       35.52       41.20     11.83 o
   8   1  12       69.33       46.01     10.90 o
   9   1  12       16.71      -12.42     12.42 o
  -3   2  12       20.19       43.82     14.81 o
  -2   2  12      197.81      246.75     23.06 o
  -1   2  12       98.21       56.04     14.02 o
   0   2  12       62.42       48.01     13.31 o
   1   2  12       24.62       43.42     13.34 o
   2   2  12      102.97       78.34     21.18 o
   3   2  12       59.19       44.54     13.71 o
   4   2  12       68.95       54.79     10.67 o
   5   2  12        6.49       -0.74     15.09 o
   6   2  12        0.95       -8.65      9.36 o
   7   2  12      195.90      173.53     16.51 o
   8   2  12      119.63       95.00     14.43 o
   9   2  12       47.47       15.59     14.27 o
  -3   3  12        6.85        8.82     14.17 o
  -2   3  12       92.73      110.19     26.05 o
  -1   3  12        2.26       -9.27     11.25 o
   0   3  12       23.54       16.12     11.82 o
   1   3  12       74.09       56.27     15.72 o
   2   3  12       30.09       39.02     12.53 o
   3   3  12      144.17      154.80     19.44 o
   4   3  12      595.34      584.30     27.68 o
   5   3  12      227.22      237.56     19.56 o
   6   3  12      275.73      271.32     17.39 o
   7   3  12      710.58      665.33     32.54 o
   8   3  12      392.02      344.43     22.60 o
   9   3  12      238.58      182.40     21.98 o
  -3   4  12       79.61       97.87     17.16 o
  -2   4  12      287.78      323.30     27.65 o
  -1   4  12      113.09       95.68     18.11 o
   0   4  12        3.80      -15.71     15.82 o
   1   4  12       27.86       43.82     14.85 o
   2   4  12        5.25        6.90     12.73 o
   3   4  12       18.70        8.02     13.10 o
   4   4  12      523.98      463.22     30.77 o
   5   4  12      227.05      224.57     21.09 o
   6   4  12      400.08      336.87     23.44 o
   7   4  12      760.38      721.14     44.33 o
   8   4  12      749.71      668.36     35.39 o
   9   4  12      266.70      147.96     21.38 o
  -3   5  12      487.92      531.71     37.09 o
  -2   5  12     1093.41     1129.18     50.31 o
  -1   5  12      842.99      792.04     47.71 o
   0   5  12      865.99      855.10     57.65 o
   1   5  12      711.31      696.91     37.71 o
   2   5  12     1130.94     1047.90     44.83 o
   3   5  12      543.51      485.48     31.92 o
   4   5  12       92.89      101.76     15.24 o
   5   5  12      237.32      173.05     18.37 o
   6   5  12       62.98       37.73     14.67 o
   7   5  12       27.04       18.55     12.81 o
   8   5  12        3.41        9.64     12.93 o
   9   5  12        7.03      -17.87     17.87 o
  -2   6  12      679.49      710.15     41.78 o
  -1   6  12      712.74      644.86     39.94 o
   0   6  12      460.23      286.58     43.36 o
   1   6  12      648.72      722.34     66.67 o
   2   6  12      789.87      663.13     37.93 o
   3   6  12      516.03      476.89     27.31 o
   4   6  12       67.10       73.93     15.62 o
   5   6  12      368.77      299.04     23.37 o
   6   6  12       43.55       16.43     12.90 o
   7   6  12        1.58        5.44     12.19 o
   8   6  12        0.38        4.17     10.82 o
   9   6  12        5.90        4.54     16.34 o
  -2   7  12     1144.44     1223.91     54.80 o
  -1   7  12      451.86      426.53     34.57 o
   0   7  12      489.53      393.56     32.28 o
   1   7  12      533.64      509.86     48.43 o
   2   7  12      523.43      441.96     33.70 o
   3   7  12      179.50      115.76     16.37 o
   4   7  12      125.39      141.03     17.82 o
   5   7  12        8.95        3.80     12.54 o
   6   7  12      106.15       72.32     16.39 o
   7   7  12       43.14       88.71     17.14 o
   8   7  12        0.06       12.49     13.37 o
  -1   8  12      701.25      580.39     66.15 o
   0   8  12      345.94      266.01     29.21 o
   1   8  12      439.84      469.49     36.51 o
   2   8  12      477.92      359.67     32.03 o
   3   8  12      240.35      157.15     24.20 o
   4   8  12        1.46      -15.15     19.63 o
   5   8  12      167.11       73.86     15.41 o
   6   8  12        6.21      -16.33     16.33 o
   7   8  12        7.86      -20.99     20.99 o
   8   8  12       15.15       37.36     12.93 o
   0   9  12      302.27      333.79     32.52 o
   1   9  12      326.99      301.67     30.47 o
   2   9  12      436.60      353.25     31.72 o
   3   9  12      144.96      112.12     23.41 o
   4   9  12       73.43       36.39     19.56 o
   5   9  12       77.58       22.28     20.51 o
   6   9  12       28.88       26.45     17.36 o
   7   9  12        2.40       17.50     22.72 o
   1  10  12      157.11      187.06     27.34 o
   2  10  12       67.77       42.81     19.82 o
   3  10  12       30.49      -16.91     16.91 o
   4  10  12        2.19      -15.75     15.75 o
   5  10  12        1.22      -26.24     26.24 o
   2  -3  13     1366.81     1380.05     74.95 o
   3  -3  13      686.73      620.92     53.15 o
   4  -3  13      564.79      440.66     47.00 o
   5  -3  13      495.70      445.25     54.46 o
   1  -2  13      148.23       93.60     18.18 o
   2  -2  13      557.20      506.05     35.12 o
   3  -2  13      124.52       88.83     27.78 o
   4  -2  13       45.25       18.72     27.39 o
   5  -2  13       57.89       48.78     30.03 o
   6  -2  13       22.44       25.84     16.70 o
   7  -2  13        3.31       20.97     40.42 o
   0  -1  13     1546.50     1515.30     49.98 o
   1  -1  13      570.96      573.67     37.83 o
   2  -1  13     2233.27     2278.34     79.14 o
   3  -1  13      590.67      510.89     70.32 o
   4  -1  13      421.21      362.28     53.48 o
   5  -1  13      403.94      422.59     42.10 o
   6  -1  13      256.35      286.87     28.67 o
   7  -1  13        6.46       13.78     16.46 o
  -1   0  13     2142.12     2246.93     61.43 o
   0   0  13     1601.84     1610.76     60.03 o
   1   0  13     2218.55     2258.79     68.44 o
   2   0  13     2692.73     2764.86     64.63 o
   3   0  13     1848.04     1866.12     60.88 o
   4   0  13     1384.36     1295.41     67.32 o
   5   0  13     1174.56     1293.39     43.73 o
   6   0  13      778.77      801.43     37.14 o
   7   0  13      561.80      489.41     27.15 o
   8   0  13      126.07      109.17     16.86 o
  -1   1  13     1540.35     1547.41     51.22 o
   0   1  13     1729.24     1795.35     63.07 o
   1   1  13     1355.28     1416.54     54.82 o
   2   1  13     2963.02     3137.46     77.28 o
   3   1  13     1663.57     1663.12     57.63 o
   4   1  13     1430.74     1375.89     47.99 o
   5   1  13     1491.27     1580.02     47.48 o
   6   1  13     1224.05     1287.80     44.30 o
   7   1  13      627.14      515.55     27.68 o
   8   1  13      627.54      628.34     30.92 o
  -1   2  13     1073.00     1012.74     49.80 o
   0   2  13      922.02      898.60     54.07 o
   1   2  13      670.04      698.40     39.86 o
   2   2  13     1631.05     1716.20     50.42 o
   3   2  13      730.73      707.51     33.92 o
   4   2  13      436.52      380.01     28.34 o
   5   2  13      792.43      823.77     30.71 o
   6   2  13      294.18      300.02     21.48 o
   7   2  13      228.95      192.50     20.59 o
   8   2  13      190.57      204.91     21.70 o
   9   2  13      202.29      193.23     36.73 o
  -2   3  13     1222.38     1296.47     56.90 o
  -1   3  13     1388.24     1286.24     55.58 o
   0   3  13     1380.34     1404.66     56.59 o
   1   3  13     1197.42     1206.60     42.95 o
   2   3  13     2137.06     2202.87     83.39 o
   3   3  13      975.96      976.91     43.86 o
   4   3  13     1084.53     1013.68     43.82 o
   5   3  13      671.38      726.66     32.36 o
   6   3  13      731.26      792.61     28.43 o
   7   3  13      247.99      204.02     21.04 o
   8   3  13      298.32      299.95     29.24 o
   9   3  13      232.01      226.37     23.43 o
  -1   4  13     1064.93      970.36     50.00 o
   0   4  13      894.79      856.11     43.52 o
   1   4  13      911.05      878.62     53.06 o
   2   4  13     1595.95     1549.03     55.89 o
   3   4  13      887.34      910.68     50.27 o
   4   4  13      734.16      676.23     31.40 o
   5   4  13      844.00      849.00     31.80 o
   6   4  13      519.85      519.19     26.16 o
   7   4  13      289.40      251.44     22.92 o
   8   4  13      275.48      215.12     25.57 o
   9   4  13      239.01      209.85     23.57 o
  -1   5  13      980.95      833.35     44.95 o
   0   5  13      811.71      870.33     51.83 o
   1   5  13      880.95      973.58     66.14 o
   2   5  13     1191.58     1227.80     72.69 o
   3   5  13      851.55      810.89     42.28 o
   4   5  13      590.83      514.53     34.86 o
   5   5  13      824.64      872.25     39.18 o
   6   5  13      460.55      470.04     29.35 o
   7   5  13      327.35      275.46     23.54 o
   8   5  13      287.45      241.10     31.80 o
  -1   6  13     1376.51     1250.23     68.94 o
   0   6  13     1320.71     1372.08     56.92 o
   1   6  13     1071.75     1106.96     56.70 o
   2   6  13     1904.06     1911.68     89.18 o
   3   6  13      982.60     1067.48     49.06 o
   4   6  13      946.41      860.26     37.46 o
   5   6  13     1157.73     1201.32     43.33 o
   6   6  13      570.85      583.92     32.76 o
   7   6  13      464.17      385.24     27.43 o
   8   6  13      421.66      390.64     33.25 o
   0   7  13     1816.42     1858.75     70.69 o
   1   7  13     2231.07     2224.92     71.92 o
   2   7  13     2547.55     2568.70     76.50 o
   3   7  13     2099.50     2267.74     71.36 o
   4   7  13     2371.02     2234.51     58.99 o
   5   7  13     1808.99     1920.33     55.53 o
   6   7  13     1952.36     2043.81     57.40 o
   7   7  13     1047.94      952.54     40.99 o
   0   8  13      654.61      657.46     50.93 o
   1   8  13      659.08      550.29     49.19 o
   2   8  13     1003.80      968.08     49.95 o
   3   8  13      734.77      780.90     45.35 o
   4   8  13      693.57      653.15     41.33 o
   5   8  13      965.13      916.98     48.03 o
   6   8  13      580.05      621.16     36.71 o
   7   8  13      478.46      423.16     34.83 o
   2   9  13      665.34      611.69     59.44 o
   3   9  13      450.92      487.85     37.41 o
   4   9  13      487.51      368.73     33.27 o
   5   9  13      614.03      567.76     60.86 o
   3  -1  14      995.19      941.16     83.33 o
   4  -1  14      956.23     1184.35     68.59 o
   5  -1  14     1313.44     1407.81     75.19 o
   2   0  14      713.73      729.03     50.26 o
   3   0  14      548.48      615.41     49.63 o
   4   0  14      946.71     1021.85     63.60 o
   5   0  14      974.21      998.47     62.55 o
   6   0  14      974.04     1069.29     62.34 o
   1   1  14     1054.94     1031.02     49.95 o
   2   1  14      674.36      682.32     40.48 o
   3   1  14      981.57     1022.65     57.52 o
   4   1  14     1029.68     1114.36     48.58 o
   5   1  14     1301.56     1304.36     53.83 o
   6   1  14     1122.76     1146.26     45.36 o
   7   1  14      716.49      786.01     34.27 o
   0   2  14      256.62      241.00     40.39 o
   1   2  14      548.42      509.83     35.82 o
   2   2  14      661.85      656.30     49.09 o
   3   2  14      641.72      615.19     45.74 o
   4   2  14      931.33      982.27     45.15 o
   5   2  14     1285.97     1350.50     55.02 o
   6   2  14     1024.05     1026.67     41.27 o
   7   2  14      665.00      770.41     35.92 o
   0   3  14       18.93      -15.52     15.52 o
   1   3  14      249.14      212.32     35.04 o
   2   3  14      216.33      138.63     32.28 o
   3   3  14      266.74      221.93     25.65 o
   4   3  14      572.90      587.59     37.09 o
   5   3  14      772.91      788.25     43.37 o
   6   3  14      686.47      634.79     33.86 o
   7   3  14      476.00      526.03     31.09 o
   0   4  14        3.74       29.50     15.92 o
   1   4  14       33.78       16.15     14.53 o
   2   4  14       22.37      -22.06     28.63 o
   3   4  14       20.22      -11.76     22.10 o
   4   4  14      143.51      152.23     23.29 o
   5   4  14      185.43      142.94     18.78 o
   6   4  14      173.66      144.00     17.65 o
   7   4  14       68.18       61.74     16.81 o
   1   5  14      406.28      400.17     32.78 o
   2   5  14      354.91      320.39     34.86 o
   3   5  14      480.59      423.30     32.82 o
   4   5  14      651.59      686.76     40.96 o
   5   5  14      928.80      863.72     38.52 o
   6   5  14      596.48      561.56     32.05 o
   7   5  14      462.42      542.19     28.72 o
   1   6  14      164.75      147.80     23.79 o
   2   6  14      176.15      159.78     23.25 o
   3   6  14      212.26      178.03     25.84 o
   4   6  14      429.90      427.79     28.81 o
   5   6  14      650.02      621.82     34.37 o
   6   6  14      427.83      363.52     27.79 o
   7   6  14      389.38      483.32     31.58 o
   2   7  14      144.12      165.41     24.44 o
   3   7  14      156.95      110.40     29.00 o
   4   7  14      410.23      452.57     35.79 o
   5   7  14      443.10      430.82     32.98 o
   6   7  14      372.05      321.02     27.25 o
 
